# Supplementary material for: Complementary networks of cortical somatostatin interneurons enforce layer specific control
Source: eLife. 2019 Mar 18;8:e43696. doi: 10.7554/eLife.43696 (PMC6422636; doi:10.7554/eLife.43696)
Supplement: Supplementary file 1. [file elife-43696-supp1.xlsx]

## Sheet: Sheet1
Gene				a v e r a g e e x p r e s s i o n v a l u e										Cluster
Feature	logFC	P.Value	adj.P.Val	m1	m2	m3	m4	m8	m9	m10	m11	m12	m13	Contrast
Olfm3	1.15267	2.27261e-232	1.72994e-228	1.39968	0.0121118	0.416769	0.630491	0.199268	0.0618626	0.656711	0.186854	0.010025	0.0489527	m1
Cbln4	0.901108	1.21649e-196	6.82326e-193	1.05252	0.0237929	0.100061	0.141438	0.490587	0.00911516	0.361452	0.194771	0.0172062	0.0242689	m1
Thsd7a	1.11409	8.3788e-176	4.25204e-172	1.53702	0.25354	0.208493	0.163575	1.39891	0.132799	0.590232	0.627767	0.237467	0.193589	m1
Maf	1.23417	1.37645e-150	5.64187e-147	2.10955	0.634233	1.54492	0.648087	1.32092	0.37114	1.67457	0.755731	0.63334	0.295437	m1
Calb2	0.649882	4.46904e-135	1.48833e-131	0.743832	0.0209571	0.0176531	0.411283	0.231781	0.00779769	0.0258409	0.0137829	0.0735052	0.0429566	m1
Zbtb20	0.840224	3.05301e-125	8.34254e-122	1.20708	0.0777216	0.130897	1.26978	0.904182	0.0720412	0.339397	0.253549	0.0975045	0.156672	m1
Ptprd	0.682142	1.05115e-101	1.89866e-98	1.06445	0.0508994	0.49154	1.00457	0.585623	0.0710045	0.656944	0.242645	0.215706	0.121831	m1
Nppc	0.621675	2.18981e-86	2.99189e-83	0.843781	0.120201	0.0962735	0.344136	0.343	0.0853411	0.209341	0.244313	0.329817	0.226532	m1
Mgat4c	-0.788895	5.93408e-83	7.52851e-80	0.110951	1.69917	0.293181	0.211602	0.422664	1.75222	0.284009	0.988706	1.15274	1.29433	m1
Chodl	-0.170881	4.26912e-70	3.99088e-67	0	0.00355665	0	1.52016	0	0	0.00233183	0	0	0.0118745	m1
Mef2c	0.889127	8.48645e-69	7.53667e-66	2.25934	0.804775	0.958885	0.136401	2.43667	1.8668	1.56338	1.00985	2.0738	1.48131	m1
Cpne5	0.57903	1.52048e-68	1.30676e-65	0.90559	0.384927	0.766003	0.24258	0.240408	0.164162	0.654638	0.122925	0.232507	0.130894	m1
Il34	0.50637	3.78443e-65	3.03238e-62	0.759866	0.147254	0.291992	0.148872	0.459543	0.164759	0.461113	0.284905	0.227787	0.0952355	m1
Chl1	0.739534	2.13932e-64	1.66414e-61	1.71841	0.865126	1.12942	0.801029	1.20632	0.602603	1.02648	1.03047	1.47309	0.67536	m1
Atp2b4	0.37253	8.04277e-64	6.211e-61	0.4892	0.123627	0.238807	0.364305	0.0698083	0.0195551	0.0837554	0.0201874	0.0796842	0.0503019	m1
Pde1a	0.651084	1.60779e-62	1.20664e-59	1.24531	0.386631	1.25784	1.75257	0.36707	0.159826	0.61046	0.133163	0.518035	0.162438	m1
Mrap2	0.378462	6.72203e-60	4.50545e-57	0.527085	0.0289634	0.0678502	0.493536	0.409656	0.0179918	0.0799142	0.139292	0.053296	0.0471004	m1
Dpp10	0.586685	5.06821e-58	3.19597e-55	1.09584	0.643948	0.545651	0.552288	0.764695	0.121376	0.716124	0.77442	0.168092	0.295829	m1
Pcdh8	0.463378	2.5252e-57	1.55555e-54	0.702025	0.0274942	0.0650869	0.306413	0.780052	0.0193982	0.147613	0.29277	0.438195	0.0707947	m1
Sfrp2	0.367447	1.53671e-55	8.9982e-53	0.480852	3.38055e-05	0.53005	0.0101077	0.163274	0.0255381	0.223028	0.00621332	0.0331164	0.0292818	m1
Tox	0.428496	1.53925e-54	8.58836e-52	0.706532	0.0285942	0.551798	0.437574	0.366621	0.0611857	0.683595	0.105637	0.255071	0.0122471	m1
Spock3	0.628045	1.17312e-52	6.21988e-50	1.43361	0.413498	0.56475	1.03895	1.09303	0.798872	0.877524	0.81976	0.79389	0.849808	m1
Pcdh18	0.454651	2.81243e-52	1.47631e-49	0.723208	0.104039	0.384107	0.925161	0.129644	0.271145	0.391259	0.0136218	0.169912	0.0281286	m1
Gria1	0.640119	3.02238e-50	1.50512e-47	2.04896	0.981873	1.43576	1.47912	1.85332	0.704984	1.47191	1.59627	1.72037	1.43597	m1
Oxtr	0.363804	2.10419e-47	9.46176e-45	0.59302	0.0884709	0.446424	0.536277	0.307968	0.0173534	0.296209	0.245851	0.0782792	0.0461076	m1
Adgrb1	0.570523	2.73005e-46	1.19238e-43	1.3056	0.475753	0.924935	0.599452	0.816059	0.729789	1.20161	0.677454	0.689618	0.501056	m1
Chst15	0.375891	2.21487e-45	9.32957e-43	0.575574	0.0701206	0.300746	0.119906	0.309827	0.00587865	0.307517	0.390764	0.184353	0.108034	m1
Lypd6	-0.506614	1.04418e-43	4.06124e-41	0.119818	1.1575	0.377001	0.432712	0.107326	1.04656	0.21759	0.344112	1.05246	0.902624	m1
Syn2	0.571536	3.39529e-42	1.26516e-39	1.72658	0.893172	1.15888	1.41968	1.36711	1.01192	1.31102	0.975282	1.21517	1.04316	m1
Trhde	-0.542877	3.92631e-42	1.45793e-39	0.27055	1.30745	0.79581	0.559967	0.215787	1.06323	0.38899	0.854763	1.26433	0.870517	m1
Smarca2	0.528174	4.97129e-42	1.83318e-39	1.23612	0.451865	0.900978	0.843605	1.02138	0.470909	0.873385	0.635727	0.798274	0.375392	m1
Ncald	-0.555035	1.08208e-41	3.94493e-39	0.215104	0.884488	0.598165	0.694867	0.366227	1.20624	0.581225	0.958487	0.799615	0.841941	m1
Man1a	0.36857	1.51647e-41	5.4783e-39	0.68238	0.0264981	0.320485	1.34436	0.195888	0.0610544	0.444464	0.132412	0.275548	0.0235799	m1
Asic2	0.463832	8.01521e-40	2.71169e-37	0.849198	0.443795	0.303606	0.109506	0.716635	0.168304	0.750939	0.377465	0.338592	0.259455	m1
Mafb	0.528657	3.91813e-39	1.30079e-36	1.3895	0.536004	1.32481	0.555906	1.05044	0.952939	1.06704	0.645073	1.17296	0.442377	m1
Fxyd6	-0.484561	1.69926e-38	5.47101e-36	0.0900698	0.583334	0.124216	2.19239	0.0436393	0.337661	0.0214779	0.240785	0.729196	0.898982	m1
Iqcj	0.163307	1.76905e-37	5.43307e-35	0.193808	0.00306424	0.115698	0.00839907	0.0856461	0	0.0294643	0.0273811	0.00485358	0	m1
Pcp4	-0.676423	2.21539e-37	6.78431e-35	0.293241	1.06449	1.08515	3.14818	0.278439	0.104584	0.392291	1.83895	0.227322	0.587562	m1
Sparcl1	0.522771	4.7458e-37	1.43682e-34	1.38289	0.44114	1.25813	0.0849408	1.31557	1.16453	1.40099	0.444465	0.935511	0.695758	m1
Kcnk2	0.450203	8.96146e-37	2.70545e-34	0.964066	0.0668564	0.525069	0.787693	0.842577	0.339997	0.935164	0.082325	0.816587	0.228494	m1
Cd47	-0.509182	2.73137e-34	7.40668e-32	0.863979	1.3977	1.36803	1.53806	1.01846	2.03583	1.20256	0.697001	1.47263	1.62818	m1
Adamts5	0.110824	1.00786e-33	2.6586e-31	0.126147	0	0.0810467	0	0.0235979	0	0.0232391	0.0064629	0	0.0035616	m1
Edil3	-0.419013	1.08815e-33	2.86331e-31	0.109793	0.924142	0.183662	0.0519224	0.196102	0.775808	0.105777	0.908201	0.677254	0.936386	m1
Camk2n1	0.495202	4.02927e-32	9.78131e-30	2.83942	2.60179	2.28358	1.53775	3.03028	1.94185	2.51778	2.90833	2.45288	1.82374	m1
Adcy2	0.442652	8.2467e-32	1.953e-29	0.979788	0.67378	0.857219	0.38619	0.407827	0.384903	0.766419	0.475805	0.698041	0.18404	m1
Rasgrf2	0.463417	1.02788e-31	2.41813e-29	1.07186	0.516406	0.56122	0.107475	0.858296	0.796795	0.939955	0.538609	0.752865	0.404326	m1
Tmtc4	0.331526	5.59852e-31	1.29422e-28	0.613474	0.0951245	0.781497	0.303276	0.340465	0.127018	0.335741	0.310024	0.119112	0.125277	m1
Ptn	-0.301939	6.25448e-31	1.44273e-28	0.137897	0.0571015	0.127874	2.28943	0.144303	0.306573	0.365195	0.0602538	0.338511	0.269292	m1
Timp3	0.355301	1.24728e-30	2.84631e-28	0.600177	0.0600914	0.0520291	0.0343062	0.462996	0.487027	0.200066	0.10304	0.712772	0.0915566	m1
Tmeff2	0.415636	3.11134e-30	6.99527e-28	0.878287	0.625284	0.896031	0.233161	0.595035	0.383899	0.321659	0.684653	0.153985	0.270156	m1
Net1	0.203851	3.34351e-30	7.48567e-28	0.274356	0.0384051	0.115212	0.0133588	0.0401414	0.0605718	0.230222	0.0210805	0.0996963	0.0158547	m1
Synpr	0.501736	8.74657e-30	1.91401e-27	1.91822	1.48802	1.83196	1.27574	1.31179	1.4238	1.6695	1.22152	1.72606	0.800004	m1
Gpx3	-0.40303	2.91742e-29	6.25572e-27	0.0416207	0.831216	0.080897	0.412402	0.0726097	0.372167	0.0340118	0.816275	0.418904	0.963373	m1
Dmd	0.330954	3.76953e-29	8.03438e-27	0.623839	0.314713	0.268341	0.353094	0.425987	0.147986	0.381492	0.369984	0.177971	0.196394	m1
Gabra1	-0.481197	5.76612e-29	1.21442e-26	0.254855	0.53609	0.241925	0.141402	0.642699	1.35832	0.797181	0.550511	0.877553	1.47879	m1
Icam5	0.155485	6.48706e-29	1.36088e-26	0.198555	0.0271508	0.0456529	0.0234186	0.112095	0.0194953	0.0460199	0.0377616	0.0484011	0.0276321	m1
Pcdh11x	0.426935	1.09852e-28	2.2865e-26	0.934712	0.40023	1.09915	0.0477347	0.867368	0.473786	0.741188	0.398526	0.389023	0.152989	m1
Spon1	-0.376802	1.59619e-28	3.30303e-26	0.060751	0.660425	0.0389692	0.00671931	0.0368469	0.943725	0.012262	1.38101	0.507186	0.350834	m1
Crhbp	0.482622	1.92164e-28	3.95347e-26	1.33076	0.124262	0.717408	2.41798	1.34239	0.0716307	0.939788	0.344453	1.19532	0.479989	m1
Trim2	0.45719	6.15632e-28	1.22175e-25	1.64916	0.953988	1.21471	1.28764	1.37856	1.10215	1.35739	1.16879	1.1797	1.08477	m1
Sox1	0.228236	2.02339e-27	3.92773e-25	0.397979	0.0311876	0.206682	0.54816	0.199031	0.0288107	0.319608	0.0673793	0.0645681	0.0622586	m1
Sst	0.681761	2.27475e-27	4.39965e-25	4.0638	3.47117	3.39619	4.34931	2.71365	3.07583	3.31219	3.14059	4.00462	2.97478	m1
Satb1	-0.44712	2.96427e-27	5.70222e-25	1.16041	1.99607	1.88643	0.746973	1.02881	2.18144	1.46522	1.51634	1.84592	1.80059	m1
Efr3a	0.44525	3.61228e-27	6.89893e-25	1.46754	0.788257	1.2055	0.726961	1.19525	0.932276	1.30307	1.19932	1.06115	0.788856	m1
Pcsk5	0.106761	6.00901e-27	1.13744e-24	0.129081	0	0	0.136789	0.0413856	0.00420517	0.00225134	0.00881703	0.00743185	0	m1
St6galnac5	-0.320549	7.71382e-27	1.44985e-24	0.0603804	0.165064	0.0179441	0.0647687	0.21723	0.805509	0.0329629	0.657234	0.660214	0.807442	m1
Reln	0.54203	9.27687e-27	1.7375e-24	1.56153	1.68458	1.71605	0.0165021	0.275197	0.929989	1.75384	1.09568	1.23381	0.46984	m1
Lancl3	0.242342	2.20096e-26	3.99585e-24	0.40268	0.083809	0.27209	0.0675475	0.164644	0.0685221	0.176725	0.200017	0.198059	0.211624	m1
Mme	0.211831	2.38454e-26	4.30713e-24	0.313503	0.0114459	0.0683234	0.0385467	0.315584	0.0386015	0.211528	0.0446674	0.0897877	0.0965642	m1
Calb1	0.540553	2.44305e-26	4.40534e-24	1.62831	1.29034	0.805184	0.189556	2.43973	0.277961	0.274481	1.93933	1.64239	0.93086	m1
Spock1	0.478701	5.08765e-26	9.0516e-24	1.33657	0.588858	0.577285	0.752883	1.21831	1.0111	1.10266	0.812585	1.03574	0.621367	m1
Sfrp1	-0.122389	6.67963e-26	1.17661e-23	0.0231689	0.000299796	0.00319649	1.21909	0.00317234	0.0100753	0.0350678	0.0203302	0.0187889	0	m1
Btbd3	-0.437001	6.79047e-26	1.19219e-23	0.345158	1.01207	1.02968	0.129359	0.752715	0.77837	0.615017	0.948007	0.796348	0.977867	m1
Rasl11a	0.241377	7.5548e-26	1.3242e-23	0.361741	0.0156036	0.178086	0.0419075	0.207526	0.0145866	0.280043	0.0355025	0.254924	0.0550974	m1
Nnat	-0.251529	3.85576e-25	6.53273e-23	0.0441943	0.114795	0.233744	1.4644	0.0491384	0.0149081	0.0251657	0.0418786	0.465318	0.252159	m1
Ar	0.268987	4.68839e-25	7.90572e-23	0.481198	0.159986	0.251861	0.180134	0.25161	0.24913	0.289821	0.140487	0.245738	0.141132	m1
Hopx	0.269657	7.00366e-25	1.16988e-22	0.441103	0.173294	0.0483977	0.0493443	0.356199	0.150253	0.217433	0.166795	0.276813	0.104483	m1
Cnr1	-0.399858	7.79255e-25	1.29758e-22	0.285933	1.20195	0.69762	0.293884	0.151178	0.802589	0.251091	0.731229	0.901947	1.14063	m1
Nrxn3	0.365978	8.99907e-25	1.49149e-22	2.53065	2.17058	2.42118	2.0117	2.11908	2.20837	2.41299	2.03809	2.24558	1.85448	m1
Pdlim5	0.0906539	1.0349e-24	1.70726e-22	0.107137	0	0.00522787	0	0.0116279	0.0105295	0.00252711	0.00846445	0.0796258	0.0303486	m1
Ano3	0.284785	1.69555e-24	2.74611e-22	0.543384	0.0685979	0.614286	0.0357124	0.317208	0.340295	0.685877	0.0222996	0.187783	0.055335	m1
Pcp4l1	-0.40047	1.78664e-24	2.88489e-22	0.330266	0.704879	0.334683	0.153897	1.01126	0.745445	0.431577	1.1457	1.00681	1.04237	m1
B3gat1	-0.148384	2.424e-24	3.89046e-22	0.00957064	0.00735455	0.00794737	1.03687	0.098551	0.0028045	0.0069635	0.0819981	0.0122307	0.166879	m1
Gap43	0.41832	2.43195e-24	3.89733e-22	1.17325	0.473868	0.9473	1.42046	0.847795	0.506764	0.568862	0.597681	0.780718	0.650908	m1
Cacng3	0.333344	2.44039e-24	3.90498e-22	0.712429	0.431881	0.587072	0.286944	0.5503	0.266171	0.533287	0.350902	0.263028	0.142181	m1
Grm4	0.185785	3.76076e-24	5.95519e-22	0.282118	0.0303304	0.199572	0.111699	0.134559	0.0399862	0.226645	0.00914634	0.098494	0.0165716	m1
Marcks	0.410295	2.38772e-23	3.5539e-21	1.18113	0.576428	0.79801	0.709372	1.00667	0.983101	0.660454	0.739704	0.979876	0.483899	m1
Elfn1	0.405882	2.81445e-23	4.16813e-21	1.19171	1.01477	1.17325	0.279179	0.777874	0.443277	1.03234	0.860036	1.07568	0.41602	m1
Ociad2	0.309573	4.75229e-23	6.89989e-21	0.665958	0.148543	0.34334	0.326159	0.518402	0.3135	0.570692	0.251694	0.464436	0.270692	m1
Erbb4	-0.273857	5.39139e-23	7.80652e-21	0.04665	0.0329208	0.0603728	0.0548849	0.388918	0.833923	0.059086	0.0841612	0.380864	0.989433	m1
Nell1	0.237935	8.92424e-22	1.22087e-19	0.489167	0.17754	0.504731	0.909828	0.0996753	0.0584571	0.168419	0.0196556	0.144646	0.178137	m1
Tiam1	0.298362	1.40309e-21	1.88559e-19	0.657285	0.320142	0.346571	0.204745	0.74264	0.281505	0.435797	0.437937	0.269195	0.191774	m1
Serpini1	0.47839	2.31568e-21	3.06562e-19	2.24063	0.942523	2.87863	0.984429	1.80877	2.88824	2.52477	0.607642	2.16652	1.05865	m1
Lama4	0.166321	3.7641e-21	4.90991e-19	0.241485	0.085656	0.136015	0.00656224	0.0453318	0.0303155	0.14906	0.090709	0.11845	0.0143735	m1
Pcdh9	0.362769	4.01993e-21	5.23082e-19	1.01402	0.122545	0.671182	1.11126	0.655693	0.885142	0.740138	0.340971	0.725234	0.609091	m1
Grin3a	0.424203	8.66754e-21	1.08927e-18	1.68482	1.41219	1.76522	1.15515	1.07525	1.48134	1.39448	0.86081	1.62315	0.577961	m1
Penk	-0.157288	1.18507e-20	1.47366e-18	0.00290706	0.0168625	0	0.962353	0.0139964	0.0234617	0.00589279	0.0155014	0.0729248	0.330765	m1
Gria3	0.412149	1.213e-20	1.50664e-18	1.58767	1.13427	1.23159	0.551795	1.58294	0.957539	1.53199	1.70772	1.13928	0.742616	m1
Tacr1	-0.106568	1.45405e-20	1.79142e-18	0.0222541	0	0	1.06077	0.00904021	0.00653095	0.00363433	0.0271444	0.0273343	0.0249443	m1
Cort	-0.461541	1.74047e-20	2.13688e-18	0.249287	0.187679	0.0735317	1.21012	1.32382	0.131289	0.126386	1.01406	1.06884	1.26173	m1
Hpse	0.512785	2.02242e-153	8.62116e-150	0.147143	0.000891224	0.319527	0	0.00711773	0.0188532	0.576967	0	0.0841079	0	m10
Npnt	0.591732	3.45327e-133	1.0824e-129	0.173874	0.10406	0.648483	0.0421064	0.0995382	0.0959137	0.734575	0.0620407	0.0072815	0.0522872	m10
Cdh7	0.510817	1.83947e-92	2.84104e-89	0.407415	0.0745784	0.375678	0.0298038	0.197766	0.183611	0.694892	0.0664963	0.273294	0.0480342	m10
Cplx2	0.961596	1.53337e-89	2.23851e-86	1.48811	1.46819	2.37146	1.6301	0.617806	1.31764	2.19589	0.781054	0.889176	0.545137	m10
Pdyn	1.00395	5.50751e-87	7.72283e-84	1.14282	0.498696	2.80345	0.109211	0.338134	0.371436	1.68246	0.0823508	0.686075	0.074384	m10
Calb1	-0.963704	5.18467e-84	6.73818e-81	1.62831	1.29034	0.805184	0.189556	2.43973	0.277961	0.274481	1.93933	1.64239	0.93086	m10
Akr1c18	0.271344	4.40854e-78	5.0518e-75	0.0470492	0.00384553	0.0637874	0	0.0908793	0.0201471	0.301521	0.00268833	0.0297338	0.0134649	m10
Chodl	-0.16829	1.11681e-75	1.19018e-72	0	0.00355665	0	1.52016	0	0	0.00233183	0	0	0.0118745	m10
Nos1	-0.379139	1.09035e-72	1.10665e-69	0.237113	0.0197248	0.0370926	2.70753	0.285728	0.0806962	0.0467152	0.105451	0.266533	0.0928183	m10
Clstn2	0.462043	8.47383e-70	7.78497e-67	0.241155	0.0374576	0.501928	0.383255	0.0666449	0.699327	0.719192	0.0379897	0.217155	0.129428	m10
Maf	0.750867	1.14059e-69	1.03891e-66	2.10955	0.634233	1.54492	0.648087	1.32092	0.37114	1.67457	0.755731	0.63334	0.295437	m10
Ptprt	-0.672911	3.37728e-65	2.72664e-62	0.434729	0.0968339	0.06195	1.82715	0.92827	1.75068	0.0885153	0.973271	0.52959	0.250367	m10
Npy	-1.15081	1.20442e-61	8.67261e-59	2.74722	0.948839	0.826155	5.04564	2.85315	0.901244	1.23145	2.88027	3.2956	1.94226	m10
Ano3	0.44311	3.6915e-61	2.55457e-58	0.543384	0.0685979	0.614286	0.0357124	0.317208	0.340295	0.685877	0.0222996	0.187783	0.055335	m10
Serpini1	0.794098	5.56072e-60	3.75067e-57	2.24063	0.942523	2.87863	0.984429	1.80877	2.88824	2.52477	0.607642	2.16652	1.05865	m10
Fxyd6	-0.560774	6.39254e-56	3.82727e-53	0.0900698	0.583334	0.124216	2.19239	0.0436393	0.337661	0.0214779	0.240785	0.729196	0.898982	m10
Mgat4c	-0.596608	1.53033e-55	8.9982e-53	0.110951	1.69917	0.293181	0.211602	0.422664	1.75222	0.284009	0.988706	1.15274	1.29433	m10
Reln	0.755708	1.08843e-54	6.13726e-52	1.56153	1.68458	1.71605	0.0165021	0.275197	0.929989	1.75384	1.09568	1.23381	0.46984	m10
Tox	0.403011	3.48742e-54	1.91574e-51	0.706532	0.0285942	0.551798	0.437574	0.366621	0.0611857	0.683595	0.105637	0.255071	0.0122471	m10
Nefl	0.372776	5.50275e-51	2.79251e-48	0.331915	0.0557277	0.304425	0.136615	0.390578	0.143886	0.583244	0.306103	0.0500373	0.174922	m10
Nefm	0.196056	9.96503e-48	4.57747e-45	0.0933029	0.00246945	0.0375539	0.0500614	0.103397	0.0415688	0.247465	0.092116	0.0206758	0.0215425	m10
Rbp4	-0.684145	2.71513e-47	1.21067e-44	0.746548	1.52099	0.465474	0.209317	1.66621	1.06106	0.483409	1.26625	1.90317	1.66896	m10
Ifit1	0.233123	3.36923e-47	1.48987e-44	0.114539	0.0292234	0.247319	0.0433318	0.0262131	0.0601166	0.296864	0	0.038477	0.0144491	m10
Wfs1	0.190959	9.40024e-45	3.85301e-42	0.0299783	0.013085	0.119302	0.0320503	0.0325005	0.1091	0.242689	0.031797	0.0572231	0.0405368	m10
Syt6	0.239976	2.81396e-44	1.13164e-41	0.0889703	0.0102771	0.334171	0.477951	0.012006	0.0226418	0.363181	0.0062658	0.0848696	0.071686	m10
Sparcl1	0.542889	3.79621e-44	1.50395e-41	1.38289	0.44114	1.25813	0.0849408	1.31557	1.16453	1.40099	0.444465	0.935511	0.695758	m10
Rerg	0.25257	4.42752e-44	1.74756e-41	0.102227	0.163086	0.243513	0.0467006	0.0468281	0.0806326	0.344395	0.0455922	0.0183531	0.0794908	m10
Col11a1	0.239847	5.23961e-44	2.06046e-41	0.219202	0.000850998	0.109525	0.369201	0.0517728	0.0210048	0.334197	0.0371039	0.00759268	0.032899	m10
Atp1b2	-0.47551	1.60524e-43	6.1982e-41	0.416409	0.906761	0.378805	0.316229	0.493086	0.639367	0.114266	0.855839	0.634794	0.666693	m10
Spon1	-0.430678	1.62437e-40	5.69438e-38	0.060751	0.660425	0.0389692	0.00671931	0.0368469	0.943725	0.012262	1.38101	0.507186	0.350834	m10
Car4	0.166499	6.86802e-40	2.33097e-37	0.121616	0.00661084	0.127999	0	0.0116459	0.0120367	0.206999	0.0742609	0.0103299	0	m10
Ifit2	0.321418	2.93749e-39	9.81342e-37	0.237119	0.127299	0.519208	0.0471527	0.12735	0.383176	0.538172	0.019451	0.376848	0.113185	m10
Kcnq4	0.171239	3.48092e-39	1.15926e-36	0.0655879	0.0430106	0.095639	0.0170719	0.010509	0.0396412	0.210559	0.0357197	0.0385856	0.00811664	m10
Edil3	-0.423476	3.4305e-38	1.09786e-35	0.109793	0.924142	0.183662	0.0519224	0.196102	0.775808	0.105777	0.908201	0.677254	0.936386	m10
Snca	-0.427863	1.33498e-36	3.97398e-34	0.433974	0.51274	0.23588	0.817972	0.587673	0.276623	0.0870298	0.630127	0.450746	0.688303	m10
Cort	-0.598099	1.54819e-36	4.59583e-34	0.249287	0.187679	0.0735317	1.21012	1.32382	0.131289	0.126386	1.01406	1.06884	1.26173	m10
Daam2	0.142406	1.65605e-36	4.90238e-34	0.0970164	0.00190286	0.114195	0	0.0170981	0.00941357	0.172306	0	0.0182075	0.0112681	m10
Kcnk2	0.41809	1.08071e-35	3.12117e-33	0.964066	0.0668564	0.525069	0.787693	0.842577	0.339997	0.935164	0.082325	0.816587	0.228494	m10
Aldoc	0.210859	2.41856e-35	6.91007e-33	0.100799	0.022854	0.264792	0.155395	0.0269608	0.0742424	0.30075	0.0176152	0.064833	0.0815276	m10
St6galnac5	-0.351013	3.12748e-35	8.88789e-33	0.0603804	0.165064	0.0179441	0.0647687	0.21723	0.805509	0.0329629	0.657234	0.660214	0.807442	m10
Kcna1	0.373464	3.49465e-35	9.87863e-33	0.430499	0.247551	0.552391	0.172886	0.415132	0.351432	0.715837	0.378855	0.241499	0.291114	m10
Phka2	0.278068	6.9122e-35	1.92836e-32	0.288093	0.102918	0.284507	0.0649615	0.150801	0.239824	0.449404	0.159346	0.164635	0.0869445	m10
Tmsb10	-0.538783	1.16756e-34	3.2235e-32	2.46182	2.6382	2.31527	2.9636	2.17221	2.68173	2.00179	2.88791	2.70991	2.03451	m10
Gabrd	0.251132	1.40807e-34	3.87747e-32	0.0858187	0.0406735	0.183417	0.00124995	0.128974	0.348543	0.387956	0.0877812	0.16155	0.19341	m10
Adgrb1	0.454971	5.64655e-34	1.50438e-31	1.3056	0.475753	0.924935	0.599452	0.816059	0.729789	1.20161	0.677454	0.689618	0.501056	m10
Gabrb1	-0.359422	6.86273e-34	1.82384e-31	0.169297	0.499761	0.00526113	1.03455	0.33189	0.467528	0.062033	0.481829	0.291532	0.511451	m10
Gpx3	-0.411484	8.65347e-34	2.28834e-31	0.0416207	0.831216	0.080897	0.412402	0.0726097	0.372167	0.0340118	0.816275	0.418904	0.963373	m10
Nefh	0.261103	1.77621e-33	4.61683e-31	0.241064	0.0591291	0.324186	0.132532	0.222255	0.120317	0.435971	0.181192	0.127941	0.165192	m10
Htr1a	0.28652	1.93014e-33	4.9926e-31	0.289808	0.111016	0.804141	0.291469	0.0777487	0.153747	0.511496	0.0976169	0.167542	0.0316992	m10
Cnr1	-0.438571	1.10347e-32	2.78006e-30	0.285933	1.20195	0.69762	0.293884	0.151178	0.802589	0.251091	0.731229	0.901947	1.14063	m10
Nnat	-0.272672	2.19075e-32	5.40435e-30	0.0441943	0.114795	0.233744	1.4644	0.0491384	0.0149081	0.0251657	0.0418786	0.465318	0.252159	m10
Ust	0.161196	6.5434e-32	1.57056e-29	0.153721	0.0075699	0.148019	0.099113	0.0322791	0.0881964	0.226249	0.00428561	0.0522885	0	m10
Tacr1	-0.127256	1.4353e-31	3.36917e-29	0.0222541	0	0	1.06077	0.00904021	0.00653095	0.00363433	0.0271444	0.0273343	0.0249443	m10
Lypd6	-0.397978	3.30802e-31	7.68052e-29	0.119818	1.1575	0.377001	0.432712	0.107326	1.04656	0.21759	0.344112	1.05246	0.902624	m10
Lipa	0.251328	2.1817e-30	4.93639e-28	0.342844	0.0932185	0.443051	0.0829864	0.167014	0.12558	0.420512	0.0915191	0.116596	0.0598547	m10
A830018L16Rik	0.281923	2.5023e-30	5.63785e-28	0.29292	0.0944352	0.664827	0.158726	0.165633	0.478332	0.550328	0.0752723	0.311828	0.173671	m10
Pcp4	-0.566367	5.25807e-30	1.16984e-27	0.293241	1.06449	1.08515	3.14818	0.278439	0.104584	0.392291	1.83895	0.227322	0.587562	m10
Hs3st1	0.194041	9.24113e-30	2.01809e-27	0.151883	0.0263588	0.200671	0.104239	0.0577858	0.082998	0.299524	0.0403371	0.144728	0.140342	m10
Ly6h	-0.440904	1.3976e-29	3.02115e-27	1.85746	1.7576	1.59628	2.51189	1.76999	1.57323	1.4019	1.80708	1.88403	1.82766	m10
Elmod1	0.355247	2.28914e-29	4.92836e-27	0.410039	0.213816	0.722987	0.320072	0.33737	0.544281	0.792821	0.600486	0.385305	0.403812	m10
Akap5	0.372102	4.80578e-29	1.01617e-26	0.676243	0.135237	0.839601	0.22778	0.531434	0.222549	0.82093	0.398259	0.800179	0.208167	m10
Grin2a	0.477511	4.97192e-29	1.04922e-26	1.4148	0.743762	1.47321	1.32713	1.16387	1.45511	1.55581	0.735257	1.05806	0.333468	m10
Marcksl1	-0.367061	2.00528e-28	4.11759e-26	0.389146	0.683207	0.418481	0.591894	0.473466	0.35257	0.132005	0.454453	0.637963	0.490409	m10
Olfm3	0.327154	3.59092e-28	7.26156e-26	1.39968	0.0121118	0.416769	0.630491	0.199268	0.0618626	0.656711	0.186854	0.010025	0.0489527	m10
Trhde	-0.411278	3.75481e-28	7.56427e-26	0.27055	1.30745	0.79581	0.559967	0.215787	1.06323	0.38899	0.854763	1.26433	0.870517	m10
B3gat1	-0.151281	5.10041e-28	1.01789e-25	0.00957064	0.00735455	0.00794737	1.03687	0.098551	0.0028045	0.0069635	0.0819981	0.0122307	0.166879	m10
Bex1	-0.380258	8.90468e-28	1.75735e-25	0.620987	0.680268	0.354065	0.898891	0.569715	0.52659	0.23772	0.508363	0.795824	0.607098	m10
Vav2	0.213507	9.36902e-28	1.84558e-25	0.314367	0.0667791	0.224922	0.0963968	0.0548858	0.169193	0.33946	0.0152922	0.140348	0.0513997	m10
Syt13	-0.374624	1.84623e-27	3.59038e-25	0.599563	0.65566	0.453109	0.884667	0.747393	0.844552	0.313764	0.898686	0.648566	0.463294	m10
Rab3c	-0.428274	3.41596e-27	6.55926e-25	0.900909	1.42302	0.921141	0.923307	0.913485	1.45543	0.794379	1.45993	1.3799	1.62674	m10
Asic2	0.354655	4.56039e-27	8.66312e-25	0.849198	0.443795	0.303606	0.109506	0.716635	0.168304	0.750939	0.377465	0.338592	0.259455	m10
Ntrk3	-0.322465	1.24507e-26	2.29696e-24	0.260278	0.16401	0.644821	0.459358	0.733544	0.158917	0.153771	0.897107	0.199769	0.76832	m10
Lmo4	0.350666	1.60169e-26	2.93286e-24	0.703201	0.248958	0.382533	0.878488	0.589745	0.263588	0.7718	0.271569	0.279759	0.172366	m10
Hapln4	0.278802	1.80111e-26	3.29236e-24	0.279552	0.110759	0.316021	0.0159965	0.434453	0.326433	0.545431	0.404128	0.195404	0.316909	m10
Gm26673	0.0656083	2.22109e-26	4.02553e-24	0.0188038	0	0	0	0.00255754	0.0212789	0.0732003	0.00509401	0.00686197	0.0137321	m10
Alpk2	0.0658568	4.69397e-26	8.36515e-24	0.0134843	0.00158019	0.0257744	0	0.000291483	0.00374358	0.0723938	0.0139595	0	0	m10
Nrgn	0.271388	6.49049e-26	1.14796e-23	0.369169	0.0614205	0.188297	0.0527552	0.359213	0.0677747	0.405216	0.0517114	0.0408357	0.0132758	m10
Meg3	-0.27959	1.66508e-25	2.85745e-23	4.28578	4.2615	4.04113	4.27453	4.13677	4.42841	3.96955	4.19279	4.3377	4.28368	m10
Nrg1	0.173811	2.24411e-25	3.82648e-23	0.0864043	0.0971188	0.246626	0.0293775	0.0294181	0.148336	0.264735	0.0490844	0.0877809	0.0441774	m10
Ncdn	0.40272	7.37958e-25	1.23074e-22	1.99994	1.48002	1.67072	1.41303	1.78598	1.86713	2.04988	1.79148	1.50991	1.30619	m10
Sema7a	0.211663	7.86912e-25	1.30829e-22	0.139178	0.080309	0.203296	0.0535689	0.247666	0.167084	0.363707	0.228355	0.129788	0.119151	m10
Sowahb	0.160175	1.25427e-24	2.05643e-22	0.150367	0.0463422	0.0974373	0.0481434	0.14396	0.00755675	0.232718	0.0433626	0.077081	0.038641	m10
Alcam	-0.403539	1.28866e-24	2.10956e-22	0.464381	0.597892	0.462943	0.553103	0.756335	0.678242	0.122283	0.388861	0.187452	0.643185	m10
Cacna1i	0.224029	3.31726e-24	5.2843e-22	0.325364	0.136462	0.359121	0.0675076	0.0850273	0.210021	0.390648	0.141881	0.101985	0.072208	m10
Ubash3b	0.330092	3.91739e-24	6.16958e-22	0.715706	0.323552	0.59562	0.0971469	0.518766	0.660683	0.820419	0.357939	0.789644	0.353889	m10
Gm35507	0.0452623	3.95169e-24	6.21138e-22	0.00263952	0	0.0207125	0	0	0	0.047857	0	0	0	m10
Igsf9	0.0927736	1.243e-23	1.88699e-21	0.0506243	0.00294179	0.0538428	0	0.0152836	0.00639428	0.113589	0	0.0380087	0.0202397	m10
Tunar	0.192669	2.14414e-23	3.20929e-21	0.230824	0.131445	0.224119	0.0923596	0.13101	0.0606187	0.318862	0.0830295	0.14028	0.0420557	m10
Sfrp1	-0.109168	2.29827e-23	3.42554e-21	0.0231689	0.000299796	0.00319649	1.21909	0.00317234	0.0100753	0.0350678	0.0203302	0.0187889	0	m10
Erbb4	-0.260039	3.02628e-23	4.46072e-21	0.04665	0.0329208	0.0603728	0.0548849	0.388918	0.833923	0.059086	0.0841612	0.380864	0.989433	m10
Cpne5	0.300194	6.38461e-23	9.20714e-21	0.90559	0.384927	0.766003	0.24258	0.240408	0.164162	0.654638	0.122925	0.232507	0.130894	m10
Prdm1	0.176197	8.42533e-23	1.20522e-20	0.0990083	0.0630382	0.444267	0.015781	0.0354085	0.103313	0.29373	0.0471834	0.229989	0.0198105	m10
Opcml	-0.422798	1.01148e-22	1.43917e-20	1.42347	1.29039	0.975216	1.78698	1.66627	1.02472	0.897416	1.48135	1.06369	1.16983	m10
Zcchc12	-0.302117	1.32427e-22	1.87669e-20	0.62477	0.39694	0.257815	1.03617	0.480076	0.39552	0.204496	0.249081	0.647202	0.47195	m10
6330403K07Rik	-0.388144	1.83271e-22	2.58349e-20	0.924455	0.801494	0.450919	1.69171	0.532547	0.776252	0.452895	0.600703	0.973262	0.818009	m10
Krt9	0.124289	1.87301e-22	2.63681e-20	0.0500973	0.0363846	0.0461993	0	0.049016	0.00395373	0.155827	0.0101064	0.0861553	0.001932	m10
Pla2g7	0.0819516	3.69711e-22	5.13691e-20	0.0163165	0.00051223	0.0157122	0.0518737	0.0168856	0.0101765	0.10284	0.0150187	0.0491137	0.0123831	m10
Luzp2	0.287361	4.04928e-22	5.61159e-20	0.341363	0.18228	0.59489	0.182089	0.563797	0.453044	0.627967	0.202809	0.386662	0.15852	m10
Asphd2	0.308597	4.56122e-22	6.31284e-20	0.60312	0.45602	0.538038	0.320704	0.371717	0.385535	0.720398	0.384995	0.392405	0.253668	m10
Penk	-0.153971	4.62529e-22	6.38494e-20	0.00290706	0.0168625	0	0.962353	0.0139964	0.0234617	0.00589279	0.0155014	0.0729248	0.330765	m10
Etv1	0.796859	9.74906e-136	3.46319e-132	0.239247	0.0458094	0.0334245	0.0448364	0.506508	0.00337955	0.043405	0.910922	0.0222892	0.0876694	m11
Spon1	1.09015	4.1723e-132	1.27041e-128	0.060751	0.660425	0.0389692	0.00671931	0.0368469	0.943725	0.012262	1.38101	0.507186	0.350834	m11
Rprml	0.796766	2.39233e-123	6.37376e-120	0.156163	0.23733	0.0186387	0.0132901	0.318787	0.0225801	0.0158509	0.902462	0.0456797	0.122947	m11
Serpini1	-1.33604	3.68654e-94	6.04422e-91	2.24063	0.942523	2.87863	0.984429	1.80877	2.88824	2.52477	0.607642	2.16652	1.05865	m11
Nr2f2	0.599851	9.73951e-82	1.22111e-78	0.0116397	0.609889	0.0369077	0	0.00392116	0.0640992	0.0196264	0.712691	0.100986	0.168487	m11
Lgi1	0.803909	1.38131e-75	1.45749e-72	0.463235	0.481427	0.270135	0.454957	0.690277	0.378559	0.273463	1.21012	0.409569	0.234262	m11
Anxa2	0.212633	1.72789e-71	1.70501e-68	0	0.00348986	0.0331902	0.0195885	0.015159	0.00320481	0.000857308	0.227774	0.0384533	0.0223337	m11
Tmem132c	0.394115	2.9421e-69	2.65712e-66	0.0413978	0.0667953	0	0.0513753	0.155244	0.0582912	0.00984574	0.461952	0.103119	0.12447	m11
Pcdh7	1.00558	1.30932e-62	9.89605e-60	1.30626	1.07938	0.573283	1.15716	1.3532	1.11809	0.859186	1.99108	0.57917	0.843748	m11
Cnih3	0.334284	1.49546e-61	1.06961e-58	0.0452204	0.0329438	0.00851238	0.346036	0.0810164	0.0436996	0.0116108	0.417973	0.053901	0.130265	m11
Kit	0.51594	1.6856e-61	1.19756e-58	0.0054292	0.375396	0	0.073513	0.169181	0	0.00746442	0.593604	0.0126383	0.0553576	m11
Pcp4	1.04104	7.43472e-56	4.42636e-53	0.293241	1.06449	1.08515	3.14818	0.278439	0.104584	0.392291	1.83895	0.227322	0.587562	m11
Rora	0.619473	3.02746e-55	1.74398e-52	0.167868	0.338097	0.148037	0.186595	0.450459	0.366094	0.210234	0.893104	0.258792	0.336503	m11
Whrn	0.439843	1.17764e-54	6.60533e-52	0.282793	0.0996004	0.05671	0.101893	0.318675	0.0899663	0.0523759	0.579398	0.109012	0.144965	m11
Igfbp4	0.577664	2.28215e-54	1.26671e-51	0.119678	0.295467	0.193086	0.0167452	0.345593	0.114439	0.279066	0.802313	0.330241	0.327525	m11
Syt2	0.389253	2.72687e-51	1.39713e-48	0.00558765	0.10652	0.026508	0.00124656	0.0204346	0.0299698	0.112831	0.454138	0.013323	0.267551	m11
Fjx1	0.3897	6.81037e-50	3.34462e-47	0.192841	0.0863288	0.0535964	0.107976	0.181812	0.0309802	0.0443155	0.501093	0.214498	0.0901964	m11
Chodl	-0.170881	1.22163e-47	5.58751e-45	0	0.00355665	0	1.52016	0	0	0.00233183	0	0	0.0118745	m11
Calb1	0.886124	3.43899e-44	1.37264e-41	1.62831	1.29034	0.805184	0.189556	2.43973	0.277961	0.274481	1.93933	1.64239	0.93086	m11
Cd47	-0.694712	4.2142e-41	1.51726e-38	0.863979	1.3977	1.36803	1.53806	1.01846	2.03583	1.20256	0.697001	1.47263	1.62818	m11
Rgs10	0.431884	9.61481e-41	3.40415e-38	0.0722237	0.483815	0.188957	0.205784	0.0746582	0.0356804	0.0740483	0.588347	0.0583502	0.214651	m11
Ntrk3	0.503464	9.43025e-37	2.83601e-34	0.260278	0.16401	0.644821	0.459358	0.733544	0.158917	0.153771	0.897107	0.199769	0.76832	m11
Pde1a	-0.584634	7.91174e-35	2.19571e-32	1.24531	0.386631	1.25784	1.75257	0.36707	0.159826	0.61046	0.133163	0.518035	0.162438	m11
Edn1	0.149907	4.00333e-34	1.07465e-31	0.00268718	0.00120368	0	0	0.102414	0	0.00115706	0.166698	0.00621087	0.0374487	m11
Kcnk2	-0.529509	1.44105e-33	3.77327e-31	0.964066	0.0668564	0.525069	0.787693	0.842577	0.339997	0.935164	0.082325	0.816587	0.228494	m11
Ptn	-0.38821	3.03447e-33	7.79237e-31	0.137897	0.0571015	0.127874	2.28943	0.144303	0.306573	0.365195	0.0602538	0.338511	0.269292	m11
Pdyn	-0.773945	3.85211e-33	9.79759e-31	1.14282	0.498696	2.80345	0.109211	0.338134	0.371436	1.68246	0.0823508	0.686075	0.074384	m11
Nptx1	0.294247	5.8528e-33	1.47804e-30	0.122445	0.0795885	0.0552827	0.536278	0.188157	0.0478349	0.0328734	0.425706	0.0425456	0.0781284	m11
Hpca	0.439517	2.57688e-32	6.3276e-30	0.177271	0.601087	0.19989	0.236077	0.326677	0.23098	0.110497	0.698179	0.125417	0.320059	m11
Cntnap2	-0.618896	3.88525e-32	9.45322e-30	0.820506	0.882069	1.56108	0.501556	0.718958	2.00658	1.27726	0.526573	1.63577	0.905443	m11
Adgra1	0.494002	7.92029e-32	1.87988e-29	0.423541	0.566784	0.404668	0.159396	0.398128	0.419503	0.408679	0.9212	0.540765	0.523326	m11
Nos1	-0.313877	1.93324e-31	4.52804e-29	0.237113	0.0197248	0.0370926	2.70753	0.285728	0.0806962	0.0467152	0.105451	0.266533	0.0928183	m11
Cpe	0.599406	5.33442e-30	1.18435e-27	1.39108	1.26617	1.28822	1.34606	1.11814	1.35622	1.41333	1.91337	1.2329	1.41354	m11
Crhbp	-0.613273	6.44621e-30	1.42525e-27	1.33076	0.124262	0.717408	2.41798	1.34239	0.0716307	0.939788	0.344453	1.19532	0.479989	m11
Nrtn	0.361442	8.32964e-30	1.82652e-27	0.107213	0.386998	0.301522	0.0178018	0.165644	0.160758	0.227002	0.554151	0.130694	0.236752	m11
Dlx6os1	0.346393	2.01621e-28	4.13206e-26	0.145513	0.201158	0.265159	0.0271462	0.259496	0.254892	0.118184	0.540341	0.258347	0.215641	m11
Gpm6a	-0.485384	2.03312e-28	4.15872e-26	2.37535	2.31668	2.26048	2.0174	2.01308	2.72323	2.26798	1.82498	2.51294	2.30614	m11
Camk2n1	0.571765	2.38344e-28	4.85665e-26	2.83942	2.60179	2.28358	1.53775	3.03028	1.94185	2.51778	2.90833	2.45288	1.82374	m11
Zmat4	0.324797	3.97818e-28	7.99915e-26	0.0158855	0.382204	0.00822277	0.0543427	0.179456	0.11469	0.019075	0.484392	0.139112	0.523363	m11
Edil3	0.468107	5.44768e-28	1.08516e-25	0.109793	0.924142	0.183662	0.0519224	0.196102	0.775808	0.105777	0.908201	0.677254	0.936386	m11
Cdh22	0.223373	2.35004e-27	4.53703e-25	0.115194	0.0992911	0.0816794	0.00249921	0.101116	0.03684	0.0806154	0.291018	0.0223106	0.0692545	m11
Cacna2d2	-0.518731	7.17515e-27	1.35098e-24	0.672768	0.852256	0.942986	0.910298	0.553081	1.25721	0.931606	0.405066	1.1388	1.05516	m11
Lsamp	-0.595253	9.40065e-27	1.75451e-24	1.42127	1.34911	1.62077	1.7747	1.29916	1.70467	1.74476	0.941026	1.90701	1.00506	m11
Tenm1	-0.36124	7.88429e-26	1.37517e-23	0.226551	0.106222	0.562147	0.983724	0.312904	0.496071	0.28413	0.0454063	0.405526	0.282547	m11
Pcp4l1	0.505567	1.96575e-25	3.35721e-23	0.330266	0.704879	0.334683	0.153897	1.01126	0.745445	0.431577	1.1457	1.00681	1.04237	m11
Gpx3	0.457697	4.60634e-25	7.77967e-23	0.0416207	0.831216	0.080897	0.412402	0.0726097	0.372167	0.0340118	0.816275	0.418904	0.963373	m11
Sparcl1	-0.51992	6.97644e-25	1.16716e-22	1.38289	0.44114	1.25813	0.0849408	1.31557	1.16453	1.40099	0.444465	0.935511	0.695758	m11
Tmtc2	0.22198	2.26562e-24	3.64174e-22	0.0227235	0.174457	0.0243262	0.0117852	0.0298496	0.238167	0.0106727	0.296157	0.0642217	0.0913861	m11
Fbn2	0.105381	3.12694e-24	4.98859e-22	0.0130263	0.0350464	0	0.029512	0.0165613	0	0.00678747	0.117958	0.00880372	0.00345118	m11
Cplx2	-0.610447	6.16973e-24	9.59865e-22	1.48811	1.46819	2.37146	1.6301	0.617806	1.31764	2.19589	0.781054	0.889176	0.545137	m11
Necab1	0.22553	1.02489e-23	1.56704e-21	0.0575563	0.0126405	0	0	0.435384	0.0169171	0.00138205	0.297523	0.0341117	0.0899488	m11
Gria3	0.54553	2.27561e-23	3.39653e-21	1.58767	1.13427	1.23159	0.551795	1.58294	0.957539	1.53199	1.70772	1.13928	0.742616	m11
Lrrn2	0.306538	2.81604e-23	4.16813e-21	0.189333	0.21793	0.0849399	0.281179	0.341714	0.110127	0.118975	0.503905	0.217341	0.214766	m11
Nrep	0.473711	1.07632e-22	1.52937e-20	0.354912	1.09284	0.424614	0.285042	0.753149	0.404676	0.309099	1.02252	0.51108	0.803898	m11
Slc24a3	0.467896	2.50031e-22	3.50141e-20	0.46169	0.925238	0.467375	0.699883	0.724441	0.524232	0.369446	1.0675	0.80208	0.422014	m11
Fgf13	0.350861	4.72883e-22	6.51943e-20	0.202174	0.581471	0.155999	0.215614	0.218172	0.38027	0.10373	0.632294	0.37143	0.304031	m11
Plcb1	-0.437593	1.17644e-21	1.585e-19	0.598337	0.385735	0.406999	1.05626	0.529285	1.07091	0.595889	0.284236	0.946683	0.906367	m11
Il4ra	0.127702	3.29848e-21	4.32905e-19	0.0234164	0.0827241	0	0.0139514	0.012239	0.00290535	0.00244854	0.145667	0.00328407	0.0207187	m11
Nxph1	-0.484739	1.05946e-20	1.32364e-18	1.54242	1.191	1.53629	1.26546	1.40081	1.48534	1.30095	0.93433	1.72309	1.32626	m11
St6galnac5	0.342622	1.32402e-20	1.635e-18	0.0603804	0.165064	0.0179441	0.0647687	0.21723	0.805509	0.0329629	0.657234	0.660214	0.807442	m11
Nell1	-0.283744	2.09104e-20	2.55847e-18	0.489167	0.17754	0.504731	0.909828	0.0996753	0.0584571	0.168419	0.0196556	0.144646	0.178137	m11
Atp2b1	0.513847	2.60392e-20	3.17143e-18	1.3705	1.25913	1.07775	0.788891	1.2942	1.05841	1.14084	1.57112	0.565226	0.960472	m11
Pcdh18	-0.333779	3.63072e-20	4.38691e-18	0.723208	0.104039	0.384107	0.925161	0.129644	0.271145	0.391259	0.0136218	0.169912	0.0281286	m11
Runx1t1	-0.461251	4.05347e-20	4.88663e-18	0.83228	0.8976	0.966709	0.726737	0.599253	1.02154	0.895981	0.371065	0.974941	0.575802	m11
Rassf10	0.115719	5.90894e-20	7.05959e-18	0.0358489	0.0309033	0.0488241	0	0.0467361	0.0096644	0.0203235	0.139332	0.00731417	0.012901	m11
Kcnq3	0.443035	2.85828e-19	3.24848e-17	1.02593	0.995998	0.880964	0.255122	1.11738	0.837819	0.944442	1.32385	1.0185	0.851169	m11
Vps8	0.903657	4.41155e-19	4.96975e-17	0.78518	0.905754	0.732118	0.433412	0.935445	1.05776	0.903077	1.68775	0.888232	0.415878	m11
Pcdh17	0.473603	4.80886e-19	5.40022e-17	0.657132	0.667544	0.148909	0.293007	0.789105	0.323979	0.267485	1.02863	0.691757	1.15629	m11
Pcdh10	-0.471246	4.98576e-19	5.5871e-17	0.737199	0.852029	0.530629	1.07961	0.793417	1.31059	0.765033	0.367983	0.850999	0.633551	m11
Clstn2	-0.294848	8.52137e-19	9.36209e-17	0.241155	0.0374576	0.501928	0.383255	0.0666449	0.699327	0.719192	0.0379897	0.217155	0.129428	m11
Rap1gds1	0.405137	1.26889e-18	1.37705e-16	0.660308	0.617407	0.631946	0.55583	0.783592	0.595953	0.640791	1.02508	0.604618	0.489045	m11
Grin3a	-0.491364	1.72749e-18	1.85583e-16	1.68482	1.41219	1.76522	1.15515	1.07525	1.48134	1.39448	0.86081	1.62315	0.577961	m11
Sfrp1	-0.125543	1.80053e-18	1.92654e-16	0.0231689	0.000299796	0.00319649	1.21909	0.00317234	0.0100753	0.0350678	0.0203302	0.0187889	0	m11
Brinp3	-0.350595	2.5748e-18	2.71411e-16	0.256057	0.0159784	0.309315	0.427466	0.140011	0.993643	0.595609	0.0208079	0.498308	0.106241	m11
Stxbp6	0.466673	6.10197e-18	6.25276e-16	1.02636	0.693172	1.04979	0.693178	1.21223	0.9188	0.77986	1.35327	1.00265	0.603326	m11
Ano3	-0.294198	1.04394e-17	1.05453e-15	0.543384	0.0685979	0.614286	0.0357124	0.317208	0.340295	0.685877	0.0222996	0.187783	0.055335	m11
Gpc6	0.149871	1.09452e-17	1.10249e-15	0.11242	0.0228671	0.00663564	0.018266	0.117393	0.0239347	0.0371307	0.198986	0.065588	0.0378038	m11
Nr2f1	0.307045	1.22718e-17	1.22454e-15	0.24961	0.365236	0.168684	0.0421632	0.311233	0.211463	0.151133	0.549324	0.213603	0.46739	m11
Unc13c	-0.324951	1.24698e-17	1.24314e-15	0.535264	0.595783	0.946512	0.030996	0.19354	0.136502	0.495047	0.0428858	0.288341	0.0885425	m11
Nnat	-0.254102	1.88145e-17	1.84628e-15	0.0441943	0.114795	0.233744	1.4644	0.0491384	0.0149081	0.0251657	0.0418786	0.465318	0.252159	m11
Prkcb	0.421728	2.44855e-17	2.37436e-15	0.541293	1.18759	0.692151	0.411124	0.763563	0.827881	0.856972	1.20212	0.927762	0.815234	m11
Kcnc1	0.451425	2.7234e-17	2.63609e-15	1.25293	1.40229	1.00802	0.514317	1.71607	1.22121	1.28256	1.67527	1.34732	1.26984	m11
Nog	0.159411	7.34875e-17	6.8698e-15	0.0103122	0.0586471	0.0574319	0.0330894	0.208015	0.0298572	0.0695537	0.238522	0.0849091	0.16019	m11
Gabra2	-0.260697	1.25094e-16	1.14628e-14	0.316378	0.0578626	0.176535	1.8775	0.20632	0.137952	0.214391	0.146605	0.370803	0.307975	m11
Vwc2	0.244429	1.44209e-16	1.31804e-14	0.321614	0.0976784	0.114899	0.128784	0.532443	0.0385669	0.203861	0.43466	0.115885	0.158353	m11
Mef2c	-0.499186	2.46022e-16	2.20324e-14	2.25934	0.804775	0.958885	0.136401	2.43667	1.8668	1.56338	1.00985	2.0738	1.48131	m11
Kirrel3	0.210177	3.37323e-16	2.99821e-14	0.246364	0.0937278	0.119182	0.0704323	0.490079	0.0216168	0.0786603	0.343227	0.0140126	0.0633712	m11
Pcdh9	-0.385063	4.59152e-16	4.04395e-14	1.01402	0.122545	0.671182	1.11126	0.655693	0.885142	0.740138	0.340971	0.725234	0.609091	m11
Kl	0.0568885	7.34376e-16	6.35764e-14	0.0041845	0.00589169	0	0	0.0394884	0	0.00052745	0.0626899	0.00212059	0	m11
Rgs6	-0.292683	8.76748e-16	7.55335e-14	0.39804	0.363487	0.475765	0.0137875	0.0963565	0.567611	0.38565	0.0283954	0.495599	0.0934064	m11
Ifit2	-0.254939	8.78376e-16	7.56127e-14	0.237119	0.127299	0.519208	0.0471527	0.12735	0.383176	0.538172	0.019451	0.376848	0.113185	m11
Slc2a13	0.323982	9.99949e-16	8.59392e-14	0.292067	0.503095	0.359451	0.413477	0.542663	0.361731	0.195705	0.749012	0.591557	0.565521	m11
Cdh9	-0.291524	1.15923e-15	9.89106e-14	0.321728	0.149309	0.679825	0.0563329	0.190686	0.424051	0.397351	0.0646376	0.672287	0.313882	m11
6430573F11Rik	0.0847123	2.02062e-15	1.69025e-13	0.0193718	0.0336892	0	0	0.0341391	0.0123454	0.00505575	0.100655	0.00667351	0.0322108	m11
Nacc2	0.362702	2.08174e-15	1.73593e-13	0.430037	0.722494	0.590203	0.27691	0.654773	0.254217	0.70692	0.839874	0.245908	0.413087	m11
Timeless	0.116647	2.61669e-15	2.15669e-13	0.0665638	0.0396635	0.0426439	0.0652999	0.0608554	0.0190011	0.003238	0.156226	0.049408	0.00953886	m11
Atp1b2	0.34846	3.75682e-15	3.06089e-13	0.416409	0.906761	0.378805	0.316229	0.493086	0.639367	0.114266	0.855839	0.634794	0.666693	m11
Tmsb10	0.445798	4.42263e-15	3.57603e-13	2.46182	2.6382	2.31527	2.9636	2.17221	2.68173	2.00179	2.88791	2.70991	2.03451	m11
Bcl11b	-0.349558	4.70592e-15	3.79357e-13	0.613416	0.450684	0.706668	0.845039	0.670293	0.5155	0.745152	0.275532	0.650964	0.428098	m11
Grin2a	-0.434211	5.09556e-15	4.09528e-13	1.4148	0.743762	1.47321	1.32713	1.16387	1.45511	1.55581	0.735257	1.05806	0.333468	m11
Lgals1	1.12872	7.18433e-65	5.71369e-62	0.816902	0.280963	0.416275	1.04813	0.862702	0.379291	0.59448	0.724666	1.77462	0.68966	m12
Fibcd1	0.496414	1.1644e-48	5.51512e-46	0.355065	0.0461351	0.183343	0.0467956	0.331229	0.0452612	0.209395	0.111444	0.65814	0.126868	m12
Crhr2	0.124866	2.32982e-44	9.40486e-42	0.00613013	0.00188893	0	0	0	0	0	0.0296964	0.130954	0.0170766	m12
Chodl	-0.170881	4.06263e-43	1.56301e-40	0	0.00355665	0	1.52016	0	0	0.00233183	0	0	0.0118745	m12
Rbp4	0.893364	1.4089e-42	5.3816e-40	0.746548	1.52099	0.465474	0.209317	1.66621	1.06106	0.483409	1.26625	1.90317	1.66896	m12
Nek7	0.570243	2.66647e-39	8.93601e-37	0.499727	0.0692357	0.508591	0.0235087	0.821005	0.31255	0.619504	0.157356	0.952106	0.425296	m12
C1ql2	0.105991	3.32546e-35	9.42538e-33	0	0	0	0.00996706	0	0	0	0	0.112414	0.0478443	m12
Col6a1	0.152573	5.10679e-34	1.36399e-31	0.00337658	0.004083	0	0.00951673	0.00407474	0.0203238	0	0	0.167944	0.0969726	m12
Npy	1.14269	1.29153e-33	3.3901e-31	2.74722	0.948839	0.826155	5.04564	2.85315	0.901244	1.23145	2.88027	3.2956	1.94226	m12
Timp3	0.480407	1.11756e-32	2.80892e-30	0.600177	0.0600914	0.0520291	0.0343062	0.462996	0.487027	0.200066	0.10304	0.712772	0.0915566	m12
3110035E14Rik	0.250927	7.36474e-32	1.75978e-29	0.0503261	0.01426	0.0298554	0.0157432	0.0995469	0.0707594	0.115689	0.0350249	0.311579	0.114664	m12
Igf1	0.545049	9.3995e-32	2.21616e-29	0.356804	0.54934	0.424842	0.281287	0.290385	0.557164	0.451433	0.314962	0.935953	0.291914	m12
Rab27b	0.552529	2.055e-31	4.80266e-29	0.616182	0.497706	0.297016	0.237835	0.585824	0.366562	0.490789	0.680996	1.02965	0.521214	m12
Sel1l3	0.317618	1.3074e-30	2.97712e-28	0.163838	0.0335429	0.0350156	0.017457	0.227412	0.144315	0.219745	0.090298	0.450459	0.263945	m12
Rspo2	0.162841	2.14757e-30	4.8695e-28	0.0183269	0.00805863	0.0118688	0.00420966	0.0359157	0.0902116	0.020759	0.00975219	0.192404	0.066965	m12
Col25a1	-0.402356	9.81174e-30	2.13832e-27	0.589075	0.0131389	0.0912424	2.16661	0.68192	0.0100632	0.310451	0.188383	0.0563147	0.0771512	m12
Gad2	0.716084	1.1489e-29	2.49874e-27	2.45821	1.91203	2.04398	1.82202	2.07956	2.4015	2.01395	2.19149	2.82676	2.07332	m12
Lypd6	0.529657	4.28677e-29	9.10041e-27	0.119818	1.1575	0.377001	0.432712	0.107326	1.04656	0.21759	0.344112	1.05246	0.902624	m12
Cntnap2	0.613544	1.24821e-28	2.58797e-26	0.820506	0.882069	1.56108	0.501556	0.718958	2.00658	1.27726	0.526573	1.63577	0.905443	m12
Gda	0.522269	2.25283e-28	4.59932e-26	0.323469	0.702214	0.365484	0.510984	0.182435	0.668238	0.318124	0.517541	0.979321	0.524976	m12
Pxdc1	0.219648	6.68132e-28	1.32347e-25	0.0863251	0.0417369	0.090157	0.0157707	0.027314	0.0493092	0.0639315	0.0584188	0.276994	0.0831488	m12
Pcp4	-0.749665	1.06634e-27	2.09282e-25	0.293241	1.06449	1.08515	3.14818	0.278439	0.104584	0.392291	1.83895	0.227322	0.587562	m12
Trhde	0.561326	1.73544e-27	3.3811e-25	0.27055	1.30745	0.79581	0.559967	0.215787	1.06323	0.38899	0.854763	1.26433	0.870517	m12
Egln3	0.248001	2.27459e-27	4.39965e-25	0.0132293	0.0777635	0.0201403	0	0.0447747	0.399697	0.0790702	0.0184299	0.328505	0.0714315	m12
Tmem132b	0.515007	1.22811e-26	2.27222e-24	0.4767	0.581399	0.397728	0.573507	0.589795	0.750301	0.509212	0.553117	1.07182	0.579523	m12
Mef2c	0.682976	4.33737e-26	7.76864e-24	2.25934	0.804775	0.958885	0.136401	2.43667	1.8668	1.56338	1.00985	2.0738	1.48131	m12
Atp2b1	-0.603809	1.16168e-24	1.91049e-22	1.3705	1.25913	1.07775	0.788891	1.2942	1.05841	1.14084	1.57112	0.565226	0.960472	m12
Npas1	0.40217	5.74594e-24	8.97867e-22	0.20187	0.591515	0.392302	0.00399197	0.0265604	0.918955	0.292509	0.11568	0.714832	0.270579	m12
Npas3	0.42676	6.64016e-24	1.03155e-21	0.213564	0.602137	0.353123	0.0431748	0.179674	0.686127	0.461601	0.0961079	0.755885	0.326622	m12
Fam150b	0.198835	1.01302e-23	1.55111e-21	0.017561	0.0139751	0.0242338	0.0275365	0.0569703	0.00277008	0.0180927	0.114714	0.251451	0.197687	m12
Cdh9	0.383642	2.79241e-23	4.14467e-21	0.321728	0.149309	0.679825	0.0563329	0.190686	0.424051	0.397351	0.0646376	0.672287	0.313882	m12
Unc5d	0.256409	4.95189e-23	7.1799e-21	0.05946	0.0233405	0.0502658	0.655485	0.111557	0.181864	0.0217597	0.0399468	0.412928	0.264991	m12
Gm12128	0.0645737	1.07301e-21	1.453e-19	0	0.000668503	0	0	0	0.0250307	0.00376077	0.00244976	0.0681193	0	m12
Olfm3	-0.391386	1.22559e-21	1.64913e-19	1.39968	0.0121118	0.416769	0.630491	0.199268	0.0618626	0.656711	0.186854	0.010025	0.0489527	m12
Lingo2	0.252262	1.56097e-21	2.09512e-19	0.296958	0.0713611	0.0344918	0.140404	0.0690964	0.11857	0.136795	0.11352	0.372316	0.0992868	m12
Crtac1	0.253599	1.676e-21	2.24668e-19	0.0953203	0.0560175	0.143049	0.0755757	0.125582	0.190845	0.292219	0.0270297	0.383752	0.165737	m12
Dpp10	-0.444149	2.00792e-21	2.6748e-19	1.09584	0.643948	0.545651	0.552288	0.764695	0.121376	0.716124	0.77442	0.168092	0.295829	m12
Kcnmb2	0.268418	1.08758e-20	1.35719e-18	0.0407903	0.189661	0.0815121	0.189001	0.131329	0.337224	0.0509555	0.141232	0.434234	0.330632	m12
Pde1c	0.209759	4.48319e-20	5.3864e-18	0.0457243	0.118596	0.0488119	0.0578542	0.0716173	0.0232125	0.0204653	0.228712	0.287274	0.0826382	m12
Kcnf1	0.320836	1.01265e-19	1.18984e-17	0.181756	0.30927	0.397127	0.0354154	0.227389	0.537763	0.244197	0.204879	0.58378	0.2287	m12
Pcdh7	-0.563205	1.17084e-19	1.37089e-17	1.30626	1.07938	0.573283	1.15716	1.3532	1.11809	0.859186	1.99108	0.57917	0.843748	m12
Fam19a5	-0.422315	1.17309e-19	1.37089e-17	0.800372	0.649302	0.708557	0.22895	0.745861	0.270956	0.550264	0.640151	0.14608	0.521149	m12
Zbtb20	-0.392642	1.50562e-19	1.74406e-17	1.20708	0.0777216	0.130897	1.26978	0.904182	0.0720412	0.339397	0.253549	0.0975045	0.156672	m12
Ptchd4	0.390206	1.7225e-19	1.98531e-17	0.365361	0.541971	0.209186	0.0795537	0.379134	0.827284	0.299178	0.380418	0.785295	0.473715	m12
Cenpa	0.23788	3.44063e-19	3.89244e-17	0.0696686	0.139316	0.144925	0	0.113863	0.0890644	0.079864	0.111578	0.358712	0.339209	m12
Esm1	0.0658457	5.09976e-19	5.70884e-17	0.00306764	0.00899913	0	0	0	0.00365591	0.00253053	0	0.0688528	0.00881031	m12
St6galnac5	0.345932	5.26646e-19	5.8872e-17	0.0603804	0.165064	0.0179441	0.0647687	0.21723	0.805509	0.0329629	0.657234	0.660214	0.807442	m12
Nrip1	0.40979	3.16572e-18	3.32058e-16	0.608105	0.404213	0.527988	0.516677	0.612926	0.807258	0.653104	0.304728	0.951851	0.443549	m12
Spp1	0.111799	2.26784e-17	2.21119e-15	0.00525486	0.00203022	0	0.0126265	0.0087884	0	0	0.00533503	0.127909	0.110955	m12
Sfrp1	-0.127256	3.63423e-17	3.48292e-15	0.0231689	0.000299796	0.00319649	1.21909	0.00317234	0.0100753	0.0350678	0.0203302	0.0187889	0	m12
Chl1	0.466954	3.94396e-17	3.7662e-15	1.71841	0.865126	1.12942	0.801029	1.20632	0.602603	1.02648	1.03047	1.47309	0.67536	m12
Calb1	0.556197	3.98399e-17	3.80102e-15	1.62831	1.29034	0.805184	0.189556	2.43973	0.277961	0.274481	1.93933	1.64239	0.93086	m12
Neto2	0.455384	7.86722e-17	7.33517e-15	1.11474	1.02118	0.948879	0.26767	0.875535	1.36959	1.20378	0.565054	1.33265	0.528934	m12
Nrip3	0.45817	9.98615e-17	9.24608e-15	0.966466	1.18225	1.39797	0.959961	0.933215	0.966416	1.01219	1.43793	1.55413	1.00723	m12
Sema3a	0.297791	1.44693e-16	1.32133e-14	0.289777	0.137082	0.0394386	0.208516	0.516517	0.348816	0.18159	0.22809	0.530404	0.143685	m12
Tmeff2	-0.389144	1.48439e-16	1.35337e-14	0.878287	0.625284	0.896031	0.233161	0.595035	0.383899	0.321659	0.684653	0.153985	0.270156	m12
Lsamp	0.478063	2.59448e-16	2.31958e-14	1.42127	1.34911	1.62077	1.7747	1.29916	1.70467	1.74476	0.941026	1.90701	1.00506	m12
Prkacb	0.413315	3.72764e-16	3.31046e-14	1.47986	1.66555	1.41643	1.17578	1.59485	1.73485	1.34182	1.7159	1.9691	1.87705	m12
Sema3e	0.246246	4.67977e-16	4.11828e-14	0.0137922	0.193345	0	0.0845799	0.0365216	0.376099	0.0489967	0.124788	0.387903	0.396791	m12
9530059O14Rik	0.295618	5.57406e-16	4.86908e-14	0.364974	0.159497	0.353947	0.58004	0.184208	0.288719	0.426919	0.102153	0.585737	0.150617	m12
Lypd6b	0.298089	1.09143e-15	9.34246e-14	0.119799	0.465207	0.168897	0.366403	0.0807336	0.557987	0.188318	0.224053	0.577853	0.346472	m12
Kcnk3	0.316968	2.6077e-15	2.15261e-13	0.344157	0.359227	0.340181	0.328424	0.354543	0.274908	0.391842	0.260476	0.679605	0.609979	m12
Fstl5	0.308059	5.32162e-15	4.27052e-13	0.345264	0.28042	0.276035	0.19623	0.390173	0.520914	0.133027	0.394333	0.608033	0.163369	m12
Cplx2	-0.490311	1.2222e-14	9.50035e-13	1.48811	1.46819	2.37146	1.6301	0.617806	1.31764	2.19589	0.781054	0.889176	0.545137	m12
Igfbp6	0.132141	1.24046e-14	9.61568e-13	0.013803	0.00311258	0.0176203	0.00108229	0.0317357	0.0447372	0.108526	0.00906119	0.16638	0.078475	m12
B3gat1	-0.145429	1.5228e-14	1.17004e-12	0.00957064	0.00735455	0.00794737	1.03687	0.098551	0.0028045	0.0069635	0.0819981	0.0122307	0.166879	m12
Akap5	0.349046	2.02743e-14	1.53781e-12	0.676243	0.135237	0.839601	0.22778	0.531434	0.222549	0.82093	0.398259	0.800179	0.208167	m12
Sst	0.616008	4.11032e-14	3.0293e-12	4.0638	3.47117	3.39619	4.34931	2.71365	3.07583	3.31219	3.14059	4.00462	2.97478	m12
Dmrt2	0.139355	8.67403e-14	6.22906e-12	0.0724409	0.0117624	0.0509406	0	0.0924425	0.0873431	0.0768026	0.00930574	0.185867	0.0175731	m12
Trpc6	0.152488	9.44202e-14	6.76689e-12	0.0672389	0.0783537	0.0565382	0.0740081	0.0289191	0.025473	0.0972402	0.175298	0.221692	0.0197723	m12
Tmem65	0.364378	1.2903e-13	9.08837e-12	0.544979	0.71593	0.359811	0.569357	0.573625	0.88888	0.532928	0.798225	1.00398	0.772718	m12
Adcyap1r1	0.358454	3.41372e-13	2.29672e-11	0.660674	0.760637	0.664336	0.363164	0.754223	0.709593	0.653367	0.758967	0.99158	0.373173	m12
Mgat4c	0.368645	6.84545e-13	4.47833e-11	0.110951	1.69917	0.293181	0.211602	0.422664	1.75222	0.284009	0.988706	1.15274	1.29433	m12
Nxph1	0.391662	7.50272e-13	4.88433e-11	1.54242	1.191	1.53629	1.26546	1.40081	1.48534	1.30095	0.93433	1.72309	1.32626	m12
Maf	-0.40606	1.06725e-12	6.80247e-11	2.10955	0.634233	1.54492	0.648087	1.32092	0.37114	1.67457	0.755731	0.63334	0.295437	m12
Rcan2	0.383169	1.28837e-12	8.15816e-11	1.42877	1.07195	1.27619	0.867395	1.71526	1.33249	1.26238	1.26037	1.65074	1.19336	m12
Cbln4	-0.249239	1.91989e-12	1.19651e-10	1.05252	0.0237929	0.100061	0.141438	0.490587	0.00911516	0.361452	0.194771	0.0172062	0.0242689	m12
Thsd7a	-0.329858	1.99646e-12	1.2406e-10	1.53702	0.25354	0.208493	0.163575	1.39891	0.132799	0.590232	0.627767	0.237467	0.193589	m12
Fat1	0.149233	2.40563e-12	1.48706e-10	0.0461281	0.0569727	0.104163	0.00832264	0.0126955	0.324834	0.0875755	0.0674748	0.234756	0.0615418	m12
Ntn1	-0.0691667	3.45175e-12	2.09364e-10	0	0.00198406	0	0.615911	0	0.00288041	0.0017256	0	0	0	m12
Npnt	-0.216372	3.6171e-12	2.18647e-10	0.173874	0.10406	0.648483	0.0421064	0.0995382	0.0959137	0.734575	0.0620407	0.0072815	0.0522872	m12
Cort	0.449076	3.72313e-12	2.24929e-10	0.249287	0.187679	0.0735317	1.21012	1.32382	0.131289	0.126386	1.01406	1.06884	1.26173	m12
Pcp4l1	0.351245	4.92111e-12	2.93148e-10	0.330266	0.704879	0.334683	0.153897	1.01126	0.745445	0.431577	1.1457	1.00681	1.04237	m12
Pcsk2	-0.290053	5.26318e-12	3.12304e-10	0.280146	0.446284	0.491744	1.23692	0.188268	0.419643	0.305116	0.472051	0.149758	0.118125	m12
Nnat	0.216386	6.13731e-12	3.61156e-10	0.0441943	0.114795	0.233744	1.4644	0.0491384	0.0149081	0.0251657	0.0418786	0.465318	0.252159	m12
Tacr1	-0.100923	1.21776e-11	6.93991e-10	0.0222541	0	0	1.06077	0.00904021	0.00653095	0.00363433	0.0271444	0.0273343	0.0249443	m12
1700020I14Rik	0.363213	1.32721e-11	7.55158e-10	1.37902	1.54523	1.41436	0.599746	1.56988	1.90337	1.58036	1.32142	1.80367	1.65074	m12
Ddah1	0.170484	2.87088e-11	1.57706e-09	0.0526945	0.196841	0.0888818	0.167255	0.086683	0.124689	0.0714889	0.118102	0.288816	0.158346	m12
Syndig1	-0.182942	2.89181e-11	1.58774e-09	0.216096	0.123117	0.416718	0.257935	0.128915	0.106011	0.322989	0.162578	0.0153247	0.0500459	m12
Baiap2l1	0.0186373	2.97539e-11	1.63195e-09	0	0	0	0	0	0	0	0	0.0186373	0	m12
Tiam2	0.0835865	3.18175e-11	1.73709e-09	0.019212	0.0227128	0.0189572	0	0.00625322	0.0727361	0.0359924	0.0182867	0.108908	0.0337412	m12
Ubash3b	0.295897	3.69224e-11	2.00042e-09	0.715706	0.323552	0.59562	0.0971469	0.518766	0.660683	0.820419	0.357939	0.789644	0.353889	m12
Ptprd	-0.260906	4.11739e-11	2.22172e-09	1.06445	0.0508994	0.49154	1.00457	0.585623	0.0710045	0.656944	0.242645	0.215706	0.121831	m12
Cbfb	0.142956	4.90663e-11	2.61711e-09	0.104419	0.0691484	0.0535955	0.13591	0.107351	0.0645879	0.0565529	0.0929761	0.234252	0.137123	m12
Slc6a1	0.342471	5.09077e-11	2.71398e-09	1.78891	1.88606	1.90985	1.46658	1.8944	1.98971	1.66806	1.66466	2.1366	1.87898	m12
Ndst4	-0.0650742	5.24421e-11	2.79054e-09	0.00423535	0	0	0.574975	0.00186701	0	0	0	0	0.00459047	m12
Csmd1	0.227165	5.2837e-11	2.8098e-09	0.15261	0.270144	0.195813	0.0839166	0.164959	0.625113	0.16434	0.1457	0.482456	0.495029	m12
Ntrk3	-0.271356	5.52735e-11	2.93498e-09	0.260278	0.16401	0.644821	0.459358	0.733544	0.158917	0.153771	0.897107	0.199769	0.76832	m12
Nefl	-0.219676	6.01152e-11	3.18255e-09	0.331915	0.0557277	0.304425	0.136615	0.390578	0.143886	0.583244	0.306103	0.0500373	0.174922	m12
Grik1	0.117161	9.35838e-11	4.85788e-09	0.0406314	0.0456372	0.0526913	0.0920135	0.0251743	0.120679	0.0431842	0.0238591	0.181029	0.130939	m12
Th	0.330905	3.13529e-123	8.14946e-120	0	0	0	0	0	0.00182432	0	0	0	0.331108	m13
Nr4a2	0.394907	1.48929e-107	3.05219e-104	0	0.00598073	0	0.00305617	0.0171208	0.011716	0.00203536	0.02084	0.0295518	0.404941	m13
Slit2	0.4837	1.33117e-93	2.14943e-90	0.0358527	0.00220704	0.0536917	0.0705838	0.135719	0.142365	0.0949493	0.00247514	0.0298978	0.546783	m13
Erbb4	0.773679	2.8799e-81	3.56874e-78	0.04665	0.0329208	0.0603728	0.0548849	0.388918	0.833923	0.059086	0.0841612	0.380864	0.989433	m13
Nts	0.256179	5.55213e-77	6.16345e-74	0	0	0	0	0.00155207	0	0	0	0.0223185	0.258831	m13
Cox6a2	0.293161	4.0405e-68	3.44477e-65	0	0.00217715	0	0	0.0395098	0.00666951	0.00913713	0.0899058	0	0.309539	m13
Phlda1	0.598992	2.25615e-61	1.58183e-58	0.11532	0.16621	0.0456238	0.272506	0.268524	0.295557	0.071415	0.149867	0.283336	0.784366	m13
Tac1	0.572398	2.00883e-58	1.28964e-55	0.0140318	0.00352718	0	0.017716	0.275772	0.0434593	0.00326359	0.018223	0.0186628	0.616249	m13
Pnoc	0.483931	8.90407e-54	4.84136e-51	0.0229556	0.0696943	0.294921	0.0468855	0.011311	0.0952991	0.104546	0.0616086	0.208231	0.585648	m13
Lrp1b	0.464123	6.12457e-50	3.02174e-47	0.0801647	0.0314942	0.0433804	0.0231432	0.0792035	0.615293	0.0245936	0.0523526	0.216995	0.593747	m13
Gabra1	0.878732	2.7582e-46	1.19976e-43	0.254855	0.53609	0.241925	0.141402	0.642699	1.35832	0.797181	0.550511	0.877553	1.47879	m13
Grin2a	-0.880644	1.72541e-42	6.54367e-40	1.4148	0.743762	1.47321	1.32713	1.16387	1.45511	1.55581	0.735257	1.05806	0.333468	m13
Cck	0.345447	4.13966e-42	1.53182e-39	0.0229688	0.0312279	0.0232334	0.0189025	0.0717544	0.0671292	0.0464747	0.0388082	0.016692	0.382913	m13
Rasgrp1	0.413397	7.89423e-42	2.89102e-39	0.0440092	0.0171676	0.272426	0.135273	0.0618704	0.181123	0.219652	0.0113441	0.153314	0.535194	m13
Ptpre	0.345555	2.47245e-40	8.61074e-38	0.115396	0.0207968	0.160564	0.169783	0.167482	0.033034	0.0628443	0.260869	0.0245728	0.458371	m13
Tcap	0.107365	5.19569e-40	1.76902e-37	0.00149559	0	0	0	0.00516523	0.00287059	0.00154725	0	0	0.108595	m13
Rspo3	0.196482	5.49613e-36	1.61802e-33	0	0.00181415	0	0.082836	0.00509051	0.0523185	0.00257556	0	0.0878988	0.222319	m13
Cplx2	-0.872577	5.72995e-36	1.68221e-33	1.48811	1.46819	2.37146	1.6301	0.617806	1.31764	2.19589	0.781054	0.889176	0.545137	m13
Maf	-0.781508	8.51753e-36	2.48009e-33	2.10955	0.634233	1.54492	0.648087	1.32092	0.37114	1.67457	0.755731	0.63334	0.295437	m13
Grin3a	-0.80564	1.31339e-35	3.77273e-33	1.68482	1.41219	1.76522	1.15515	1.07525	1.48134	1.39448	0.86081	1.62315	0.577961	m13
Shisa9	0.232853	2.6519e-35	7.5565e-33	0	0.00613216	0	0.190336	0.143363	0.0563178	0.00081135	0.0475645	0.0212109	0.284601	m13
Arpp21	0.320595	6.8319e-35	1.91096e-32	0.0034982	0.0142274	0.00972858	0.0172928	0.0521865	0.21572	0.0117578	0.109755	0.0321876	0.372412	m13
Gpx3	0.621139	2.98622e-34	8.07719e-32	0.0416207	0.831216	0.080897	0.412402	0.0726097	0.372167	0.0340118	0.816275	0.418904	0.963373	m13
St6galnac5	0.509519	3.07659e-33	7.86263e-31	0.0603804	0.165064	0.0179441	0.0647687	0.21723	0.805509	0.0329629	0.657234	0.660214	0.807442	m13
Serpine2	0.273843	1.75615e-32	4.37273e-30	0.00476978	0.0679157	0.0109761	0.0444669	0.00218616	0.227191	0.00360055	0.00709682	0.0619872	0.321642	m13
Bcl11a	-0.701052	2.16219e-32	5.34627e-30	1.28852	0.88704	1.27909	1.3759	1.09557	0.859455	1.17941	0.921866	1.01547	0.399207	m13
Synpr	-0.740732	3.19536e-32	7.79244e-30	1.91822	1.48802	1.83196	1.27574	1.31179	1.4238	1.6695	1.22152	1.72606	0.800004	m13
Chodl	-0.157687	4.13082e-32	1.0005e-29	0	0.00355665	0	1.52016	0	0	0.00233183	0	0	0.0118745	m13
Serpini1	-0.834921	2.3965e-31	5.5885e-29	2.24063	0.942523	2.87863	0.984429	1.80877	2.88824	2.52477	0.607642	2.16652	1.05865	m13
Shisa8	0.170997	1.25953e-29	2.73378e-27	0.00154287	0.0194413	0.00873069	0.0110033	0.00239692	0.0724436	0	0	0.0682587	0.191422	m13
Prss23	0.122001	1.2701e-29	2.75111e-27	0.00347024	0	0	0	0.0443603	0.00364346	0.00576805	0.00748486	0	0.129193	m13
Myo1e	0.103105	3.89679e-29	8.28905e-27	0.004845	0.000161492	0	0.0198051	0.0184458	0.0105983	0.0063436	0.00630105	0	0.110494	m13
Cd63	0.282853	1.87635e-28	3.86776e-26	0.0200698	0.148731	0.0465773	0.101233	0.0506874	0.0603912	0.0175393	0.249549	0.178278	0.379859	m13
Zmat4	0.368098	1.21714e-27	2.38438e-25	0.0158855	0.382204	0.00822277	0.0543427	0.179456	0.11469	0.019075	0.484392	0.139112	0.523363	m13
Camk2n1	-0.63333	1.01834e-26	1.89396e-24	2.83942	2.60179	2.28358	1.53775	3.03028	1.94185	2.51778	2.90833	2.45288	1.82374	m13
Nos1	-0.327913	1.27514e-26	2.34701e-24	0.237113	0.0197248	0.0370926	2.70753	0.285728	0.0806962	0.0467152	0.105451	0.266533	0.0928183	m13
Pdyn	-0.782797	1.91473e-26	3.48808e-24	1.14282	0.498696	2.80345	0.109211	0.338134	0.371436	1.68246	0.0823508	0.686075	0.074384	m13
Synm	0.244198	6.72136e-26	1.18201e-23	0.0515596	0.054881	0.0853493	0.0381208	0.0990022	0.0656078	0.0606703	0.151196	0.0433784	0.316394	m13
Parm1	0.301632	1.64928e-25	2.8349e-23	0.00897923	0.246115	0.0045076	0.126594	0.0262695	0.114378	0.0593401	0.163541	0.0272756	0.387965	m13
Pthlh	0.0900465	1.75688e-25	3.00531e-23	0	0	0	0.00247181	0.016517	0	0.00304523	0.00015628	0.00358201	0.09291	m13
Edil3	0.499424	1.23058e-24	2.02069e-22	0.109793	0.924142	0.183662	0.0519224	0.196102	0.775808	0.105777	0.908201	0.677254	0.936386	m13
Nxph2	0.18872	1.3968e-24	2.27959e-22	0.00412188	0.00227418	0.00158875	0.170046	0.0670193	0.0507089	0.0145554	0.00953884	0.0390288	0.228596	m13
Pde1a	-0.552106	1.62902e-24	2.64239e-22	1.24531	0.386631	1.25784	1.75257	0.36707	0.159826	0.61046	0.133163	0.518035	0.162438	m13
Pcdh17	0.615447	5.53864e-24	8.6802e-22	0.657132	0.667544	0.148909	0.293007	0.789105	0.323979	0.267485	1.02863	0.691757	1.15629	m13
Cnr1	0.549811	1.36014e-23	2.06188e-21	0.285933	1.20195	0.69762	0.293884	0.151178	0.802589	0.251091	0.731229	0.901947	1.14063	m13
Col25a1	-0.379204	4.75089e-23	6.89989e-21	0.589075	0.0131389	0.0912424	2.16661	0.68192	0.0100632	0.310451	0.188383	0.0563147	0.0771512	m13
Syt1	-0.401706	6.53591e-22	8.96438e-20	3.11776	3.07629	3.02877	3.15034	3.09477	3.30986	2.9004	2.82716	3.13542	2.66949	m13
Plcxd3	0.217231	1.06273e-21	1.44459e-19	0.014603	0.0866711	0	0.0561248	0.157497	0.0389739	0.0213716	0.156415	0.0999118	0.287406	m13
Pard3b	0.100131	1.09351e-21	1.477e-19	0	0.00200034	0	0.0194641	0	0.0564963	0	0.00349786	0.0206916	0.111481	m13
Man1a	-0.36343	1.75491e-21	2.34656e-19	0.68238	0.0264981	0.320485	1.34436	0.195888	0.0610544	0.444464	0.132412	0.275548	0.0235799	m13
Mpped1	-0.639273	1.86305e-21	2.48804e-19	1.64183	1.20552	1.69305	0.713852	1.50714	1.42703	1.49798	1.4072	1.53007	0.763358	m13
Thy1	-0.515841	4.0866e-21	5.30462e-19	1.9353	1.89698	1.88497	2.27664	1.75152	1.9707	2.01243	2.07885	1.96242	1.45858	m13
Cort	0.663393	4.29576e-21	5.56256e-19	0.249287	0.187679	0.0735317	1.21012	1.32382	0.131289	0.126386	1.01406	1.06884	1.26173	m13
Mgat4c	0.525975	4.71776e-21	6.07947e-19	0.110951	1.69917	0.293181	0.211602	0.422664	1.75222	0.284009	0.988706	1.15274	1.29433	m13
Reln	-0.670956	5.3385e-21	6.83304e-19	1.56153	1.68458	1.71605	0.0165021	0.275197	0.929989	1.75384	1.09568	1.23381	0.46984	m13
Mafb	-0.523698	2.01689e-20	2.47058e-18	1.3895	0.536004	1.32481	0.555906	1.05044	0.952939	1.06704	0.645073	1.17296	0.442377	m13
Cdh13	-0.612336	2.34862e-20	2.86704e-18	1.20024	0.913869	1.11332	1.05947	0.708404	1.62707	1.00971	0.61756	0.933561	0.408021	m13
Cacna1e	-0.418447	6.54113e-20	7.77132e-18	0.554501	0.310939	0.516013	1.16458	0.564676	0.261906	0.562973	0.298183	0.399005	0.0963052	m13
Rbp4	0.633138	1.31725e-19	1.5342e-17	0.746548	1.52099	0.465474	0.209317	1.66621	1.06106	0.483409	1.26625	1.90317	1.66896	m13
Sfrp1	-0.148132	1.59497e-19	1.84556e-17	0.0231689	0.000299796	0.00319649	1.21909	0.00317234	0.0100753	0.0350678	0.0203302	0.0187889	0	m13
Mustn1	0.0963661	1.69146e-19	1.95297e-17	0.00139582	0.0110825	0.00759889	0	0.0118221	0.0131774	0.00690472	0.0202882	0.0472368	0.109645	m13
Scg5	-0.511665	1.87326e-19	2.15122e-17	2.10468	2.081	1.97693	2.07002	2.0554	1.91776	2.13053	1.82673	1.89607	1.4949	m13
Tox	-0.342932	2.85922e-19	3.24848e-17	0.706532	0.0285942	0.551798	0.437574	0.366621	0.0611857	0.683595	0.105637	0.255071	0.0122471	m13
Pvalb	0.459167	6.11041e-19	6.80446e-17	0.171797	0.214694	0.208611	0.0208682	0.822761	0.260823	0.506673	0.538649	0.120767	0.777572	m13
Rph3a	-0.510608	8.06269e-19	8.89483e-17	1.07611	0.941951	0.802161	0.535332	1.06503	0.583229	0.860568	1.00193	0.767319	0.337573	m13
Kcnj4	0.193929	3.45048e-18	3.60862e-16	0.020817	0.0398897	0.032887	0	0.158684	0.130403	0.0350679	0.143027	0.120708	0.269649	m13
Penk	0.206998	3.86883e-18	4.04217e-16	0.00290706	0.0168625	0	0.962353	0.0139964	0.0234617	0.00589279	0.0155014	0.0729248	0.330765	m13
Olfm1	0.493644	6.66893e-18	6.82716e-16	0.507057	0.810698	0.545039	1.00339	0.852585	0.975249	0.596298	1.01906	0.654375	1.26739	m13
Fam81a	0.212303	8.53641e-18	8.68887e-16	0.111704	0.0432486	0.0291714	0.0344518	0.268489	0.135679	0.0406339	0.0822418	0.0504131	0.300751	m13
Ptprt	-0.493076	1.112e-17	1.11903e-15	0.434729	0.0968339	0.06195	1.82715	0.92827	1.75068	0.0885153	0.973271	0.52959	0.250367	m13
Cited2	0.414372	1.3543e-17	1.34133e-15	0.308709	0.521095	0.419645	0.304428	0.32513	0.79162	0.285509	0.416213	0.657124	0.862091	m13
Stmn2	0.511186	1.35968e-17	1.34542e-15	1.22809	1.44171	1.21395	2.06919	1.03946	1.35552	1.12788	1.50806	1.49317	1.89752	m13
Srrm4	0.198259	1.61391e-17	1.59254e-15	0.0615388	0.0272464	0.0472532	0.0775681	0.201431	0.0821301	0.0819898	0.0748776	0.1209	0.284363	m13
Snx7	0.130129	1.79843e-17	1.76807e-15	0.0267827	0.0366858	0.0160687	0	0.0279275	0.0644575	0.0465443	0.00374812	0.0228962	0.157363	m13
Ptprd	-0.365212	1.95559e-17	1.91727e-15	1.06445	0.0508994	0.49154	1.00457	0.585623	0.0710045	0.656944	0.242645	0.215706	0.121831	m13
Gria3	-0.526805	3.31584e-17	3.19213e-15	1.58767	1.13427	1.23159	0.551795	1.58294	0.957539	1.53199	1.70772	1.13928	0.742616	m13
Rab3c	0.496571	4.30712e-17	4.10173e-15	0.900909	1.42302	0.921141	0.923307	0.913485	1.45543	0.794379	1.45993	1.3799	1.62674	m13
Btbd11	0.286551	5.85676e-17	5.53329e-15	0.155578	0.19517	0.172571	0.0884063	0.309262	0.250724	0.152543	0.176057	0.239597	0.479874	m13
Adcy2	-0.441512	7.09118e-17	6.63483e-15	0.979788	0.67378	0.857219	0.38619	0.407827	0.384903	0.766419	0.475805	0.698041	0.18404	m13
Kcnc2	0.507706	1.15857e-16	1.06715e-14	0.895613	0.942033	1.03858	1.12186	1.0981	1.64346	0.807175	0.998812	1.44005	1.61723	m13
Lsamp	-0.5241	1.17763e-16	1.08283e-14	1.42127	1.34911	1.62077	1.7747	1.29916	1.70467	1.74476	0.941026	1.90701	1.00506	m13
Sorcs3	0.0888126	1.32055e-16	1.20799e-14	0.00210627	0.0062265	0	0.038048	0	0.0416672	0.00371786	0.00361166	0.040914	0.103956	m13
Pcdh11x	-0.441647	2.7694e-16	2.46975e-14	0.934712	0.40023	1.09915	0.0477347	0.867368	0.473786	0.741188	0.398526	0.389023	0.152989	m13
Elmo1	-0.336383	2.86089e-16	2.54708e-14	0.201128	0.192525	0.884318	1.21359	0.163032	0.361576	0.55505	0.170671	0.194233	0.100964	m13
Fam19a2	0.202793	4.21997e-16	3.73213e-14	0.0217938	0.0381742	0	0	0.287687	0.0390719	0.0185366	0.143995	0.114483	0.276542	m13
Ntrk3	0.360367	1.10651e-15	9.46394e-14	0.260278	0.16401	0.644821	0.459358	0.733544	0.158917	0.153771	0.897107	0.199769	0.76832	m13
Fxyd6	0.41423	1.97937e-15	1.65834e-13	0.0900698	0.583334	0.124216	2.19239	0.0436393	0.337661	0.0214779	0.240785	0.729196	0.898982	m13
Elfn1	-0.455992	2.20369e-15	1.83618e-13	1.19171	1.01477	1.17325	0.279179	0.777874	0.443277	1.03234	0.860036	1.07568	0.41602	m13
Smarca2	-0.428191	2.74008e-15	2.2549e-13	1.23612	0.451865	0.900978	0.843605	1.02138	0.470909	0.873385	0.635727	0.798274	0.375392	m13
Trpc4	0.167277	2.87332e-15	2.36273e-13	0.0624473	0.0126898	0.0523732	0.278825	0.0760161	0.113371	0.0670948	0.0259524	0.074423	0.252076	m13
Olfm3	-0.348133	3.49354e-15	2.8595e-13	1.39968	0.0121118	0.416769	0.630491	0.199268	0.0618626	0.656711	0.186854	0.010025	0.0489527	m13
Kcnh7	0.198304	3.52188e-15	2.88048e-13	0.0474999	0.00992551	0.00171019	0.0563805	0.220081	0.140528	0.105061	0.0918868	0.139555	0.288596	m13
Sema3e	0.256121	6.26532e-15	4.98652e-13	0.0137922	0.193345	0	0.0845799	0.0365216	0.376099	0.0489967	0.124788	0.387903	0.396791	m13
Cntnap4	0.244331	6.60008e-15	5.23731e-13	0.0612299	0.243537	0.0663417	0.233035	0.101317	0.154589	0.0327538	0.337742	0.13085	0.395597	m13
Tmsb10	-0.502427	1.10505e-14	8.63381e-13	2.46182	2.6382	2.31527	2.9636	2.17221	2.68173	2.00179	2.88791	2.70991	2.03451	m13
Nrxn3	-0.385318	1.43866e-14	1.11019e-12	2.53065	2.17058	2.42118	2.0117	2.11908	2.20837	2.41299	2.03809	2.24558	1.85448	m13
Nxph3	0.0606967	1.4778e-14	1.13875e-12	0.00488698	0.00992104	0	0	0.0186288	0.00166817	0.00287542	0.00661859	0	0.0656521	m13
Pcdh18	-0.31766	1.65541e-14	1.26645e-12	0.723208	0.104039	0.384107	0.925161	0.129644	0.271145	0.391259	0.0136218	0.169912	0.0281286	m13
Tspan9	0.116879	1.67206e-14	1.27828e-12	0.00967716	0.021664	0	0.0613167	0.0782939	0.0384591	0.0188639	0.0315388	0.0273716	0.148788	m13
Prkcg	-0.407728	2.48321e-14	1.86889e-12	0.807453	0.595959	0.974542	0.358354	0.593955	0.577155	0.912877	0.683473	0.690432	0.280516	m13
Mgat4c	0.975787	1.01426e-160	4.50374e-157	0.110951	1.69917	0.293181	0.211602	0.422664	1.75222	0.284009	0.988706	1.15274	1.29433	m2
Npy	-1.46483	1.4923e-115	3.45726e-112	2.74722	0.948839	0.826155	5.04564	2.85315	0.901244	1.23145	2.88027	3.2956	1.94226	m2
Nr2f2	0.485627	2.62208e-110	5.70277e-107	0.0116397	0.609889	0.0369077	0	0.00392116	0.0640992	0.0196264	0.712691	0.100986	0.168487	m2
Crhbp	-0.857929	1.53395e-109	3.26946e-106	1.33076	0.124262	0.717408	2.41798	1.34239	0.0716307	0.939788	0.344453	1.19532	0.479989	m2
Gfra2	0.531329	1.06599e-104	2.0655e-101	0.072636	0.709849	0.178834	0.0282005	0.320478	0.100637	0.0513824	0.442973	0.129608	0.281932	m2
Myh13	0.364867	1.31415e-103	2.50087e-100	0.00453265	0.372319	0.0125086	0	0	0.0171947	0.0018682	0.00521089	0.00328191	0.0224698	m2
Serpini1	-0.963954	1.37395e-103	2.56881e-100	2.24063	0.942523	2.87863	0.984429	1.80877	2.88824	2.52477	0.607642	2.16652	1.05865	m2
Nos1	-0.409128	1.80208e-101	3.2008e-98	0.237113	0.0197248	0.0370926	2.70753	0.285728	0.0806962	0.0467152	0.105451	0.266533	0.0928183	m2
Lypd6	0.646369	2.97308e-92	4.5263e-89	0.119818	1.1575	0.377001	0.432712	0.107326	1.04656	0.21759	0.344112	1.05246	0.902624	m2
Chodl	-0.166929	6.1156e-91	9.17943e-88	0	0.00355665	0	1.52016	0	0	0.00233183	0	0	0.0118745	m2
Col25a1	-0.450329	9.49206e-81	1.16272e-77	0.589075	0.0131389	0.0912424	2.16661	0.68192	0.0100632	0.310451	0.188383	0.0563147	0.0771512	m2
Myh4	0.294363	2.09148e-78	2.47655e-75	0.00389267	0.321495	0.0691612	0	0	0.0244377	0.00439205	0.0528911	0.0327802	0.0566404	m2
Pcdh9	-0.627758	3.85692e-78	4.46774e-75	1.01402	0.122545	0.671182	1.11126	0.655693	0.885142	0.740138	0.340971	0.725234	0.609091	m2
Ptprt	-0.663668	1.12902e-77	1.26652e-74	0.434729	0.0968339	0.06195	1.82715	0.92827	1.75068	0.0885153	0.973271	0.52959	0.250367	m2
Cnr1	0.617934	7.73304e-75	8.07951e-72	0.285933	1.20195	0.69762	0.293884	0.151178	0.802589	0.251091	0.731229	0.901947	1.14063	m2
Kcnk2	-0.546696	2.52695e-71	2.47061e-68	0.964066	0.0668564	0.525069	0.787693	0.842577	0.339997	0.935164	0.082325	0.816587	0.228494	m2
Pld5	0.302944	3.77114e-71	3.62063e-68	0.00580148	0.368491	0.219637	0.0490353	0.00520443	0.0762885	0.0429377	0.0164423	0.0668654	0.107711	m2
Trhde	0.609229	1.03394e-70	9.75107e-68	0.27055	1.30745	0.79581	0.559967	0.215787	1.06323	0.38899	0.854763	1.26433	0.870517	m2
Ptn	-0.391712	9.00777e-68	7.61872e-65	0.137897	0.0571015	0.127874	2.28943	0.144303	0.306573	0.365195	0.0602538	0.338511	0.269292	m2
Mef2c	-0.727052	7.83298e-65	6.18342e-62	2.25934	0.804775	0.958885	0.136401	2.43667	1.8668	1.56338	1.00985	2.0738	1.48131	m2
Ptprd	-0.444024	1.00432e-63	7.69999e-61	1.06445	0.0508994	0.49154	1.00457	0.585623	0.0710045	0.656944	0.242645	0.215706	0.121831	m2
Snap25	0.429378	6.78315e-62	4.95124e-59	3.10708	3.33663	3.11994	2.06299	2.91211	3.1437	3.07231	2.88181	2.83533	3.03	m2
Nrep	0.551836	3.40288e-60	2.32465e-57	0.354912	1.09284	0.424614	0.285042	0.753149	0.404676	0.309099	1.02252	0.51108	0.803898	m2
Edil3	0.485819	3.82931e-60	2.5993e-57	0.109793	0.924142	0.183662	0.0519224	0.196102	0.775808	0.105777	0.908201	0.677254	0.936386	m2
Gabra2	-0.359299	1.02899e-59	6.85374e-57	0.316378	0.0578626	0.176535	1.8775	0.20632	0.137952	0.214391	0.146605	0.370803	0.307975	m2
Plpp4	0.244878	6.23857e-59	4.0788e-56	0.0213209	0.288675	0.0212399	0.0264246	0.00531014	0.020884	0.0132908	0.138121	0.0373888	0.110196	m2
Gas7	0.547405	1.16244e-58	7.50796e-56	0.509749	1.1866	0.763962	0.206345	0.689043	0.712482	0.461544	0.983255	0.786008	0.64036	m2
Myh8	0.207009	2.14456e-58	1.36854e-55	0.00208343	0.236585	0.0114051	0	0.00275753	0.0227762	0	0.0983796	0.0328337	0.0959481	m2
1810041L15Rik	0.267423	1.10012e-55	6.51334e-53	0.0369535	0.349964	0.0518587	0.0495374	0.0792614	0.0724799	0.0171426	0.265874	0.0581637	0.111596	m2
Reln	0.678749	5.03214e-55	2.86778e-52	1.56153	1.68458	1.71605	0.0165021	0.275197	0.929989	1.75384	1.09568	1.23381	0.46984	m2
Fxyd7	0.504329	6.40133e-55	3.62867e-52	0.39941	0.902947	0.601471	0.495122	0.135518	0.602694	0.207061	0.326566	0.476328	0.343392	m2
Man1a	-0.360188	3.12356e-54	1.72476e-51	0.68238	0.0264981	0.320485	1.34436	0.195888	0.0610544	0.444464	0.132412	0.275548	0.0235799	m2
Gpx3	0.474298	1.03351e-53	5.59094e-51	0.0416207	0.831216	0.080897	0.412402	0.0726097	0.372167	0.0340118	0.816275	0.418904	0.963373	m2
Chrna2	0.152069	2.826e-52	1.47631e-49	0	0.16224	0	0	0.00302309	0.0198657	0	0.0214736	0.0151007	0.0320733	m2
Gria1	-0.545533	4.82675e-51	2.46118e-48	2.04896	0.981873	1.43576	1.47912	1.85332	0.704984	1.47191	1.59627	1.72037	1.43597	m2
Sparcl1	-0.523614	1.29999e-50	6.53491e-48	1.38289	0.44114	1.25813	0.0849408	1.31557	1.16453	1.40099	0.444465	0.935511	0.695758	m2
Kcnmb4	0.378034	7.00756e-50	3.42567e-47	0.139708	0.673302	0.383557	0.262487	0.174947	0.570448	0.099988	0.448396	0.413624	0.164252	m2
Sfrp1	-0.147799	7.67711e-50	3.71886e-47	0.0231689	0.000299796	0.00319649	1.21909	0.00317234	0.0100753	0.0350678	0.0203302	0.0187889	0	m2
B3gat2	0.293422	1.4388e-48	6.78462e-46	0.00649884	0.455616	0.133854	0	0.00941624	0.643936	0.0166926	0.159918	0.273016	0.21641	m2
Spock3	-0.505413	3.65712e-48	1.70938e-45	1.43361	0.413498	0.56475	1.03895	1.09303	0.798872	0.877524	0.81976	0.79389	0.849808	m2
Zbtb20	-0.414623	8.45376e-48	3.91703e-45	1.20708	0.0777216	0.130897	1.26978	0.904182	0.0720412	0.339397	0.253549	0.0975045	0.156672	m2
Nek7	-0.410725	8.49923e-48	3.92105e-45	0.499727	0.0692357	0.508591	0.0235087	0.821005	0.31255	0.619504	0.157356	0.952106	0.425296	m2
Olfm3	-0.389067	1.98646e-47	8.98498e-45	1.39968	0.0121118	0.416769	0.630491	0.199268	0.0618626	0.656711	0.186854	0.010025	0.0489527	m2
Cdh12	0.265696	2.70885e-47	1.21067e-44	0.00710101	0.372957	0.160607	0.00889169	0.153621	0.0396077	0.0420483	0.229187	0.0362237	0.288061	m2
Rgs10	0.315737	4.33868e-46	1.87196e-43	0.0722237	0.483815	0.188957	0.205784	0.0746582	0.0356804	0.0740483	0.588347	0.0583502	0.214651	m2
Vsnl1	0.494598	2.47643e-45	1.03903e-42	1.22951	1.87959	1.55213	0.900689	1.32308	1.53736	1.36491	1.44122	1.5271	1.58892	m2
Tox	-0.324768	1.06238e-44	4.32128e-42	0.706532	0.0285942	0.551798	0.437574	0.366621	0.0611857	0.683595	0.105637	0.255071	0.0122471	m2
Cav2	0.224146	7.30592e-44	2.85198e-41	0.0301095	0.309609	0.0867136	0.0951223	0.0181355	0.131915	0.0263088	0.0683805	0.163132	0.149347	m2
Satb1	0.481391	1.67948e-42	6.39221e-40	1.16041	1.99607	1.88643	0.746973	1.02881	2.18144	1.46522	1.51634	1.84592	1.80059	m2
Il1rapl2	0.17641	1.79155e-42	6.7704e-40	0.00310107	0.212768	0	0.0312945	0.0895144	0	0.00520664	0.0996111	0.00822725	0.0902683	m2
S1pr3	0.168621	1.92542e-42	7.25059e-40	0.0116087	0.204324	0.0253882	0.00949396	0.00988917	0.0328322	0.00486342	0.102853	0.0759926	0.0484084	m2
Tacr1	-0.131294	5.7728e-41	2.06445e-38	0.0222541	0	0	1.06077	0.00904021	0.00653095	0.00363433	0.0271444	0.0273343	0.0249443	m2
Oxr1	-0.486934	5.16642e-40	1.7647e-37	1.37239	0.653752	1.00045	1.01256	1.22981	1.24405	1.15757	0.92045	1.35215	0.976754	m2
Atp1b2	0.40504	9.89587e-40	3.33735e-37	0.416409	0.906761	0.378805	0.316229	0.493086	0.639367	0.114266	0.855839	0.634794	0.666693	m2
Akap5	-0.389779	9.5493e-39	3.11214e-36	0.676243	0.135237	0.839601	0.22778	0.531434	0.222549	0.82093	0.398259	0.800179	0.208167	m2
Hpca	0.331638	9.6936e-39	3.14953e-36	0.177271	0.601087	0.19989	0.236077	0.326677	0.23098	0.110497	0.698179	0.125417	0.320059	m2
Kit	0.273486	1.28318e-38	4.1565e-36	0.0054292	0.375396	0	0.073513	0.169181	0	0.00746442	0.593604	0.0126383	0.0553576	m2
Hcn1	-0.478247	1.33104e-38	4.29844e-36	0.877507	0.473064	0.354264	0.745249	1.23086	0.927203	0.997257	1.08784	1.19648	1.14513	m2
AF529169	0.285006	5.4774e-38	1.73213e-35	0.0954671	0.474097	0.323544	0.0693853	0.154621	0.147625	0.24507	0.228751	0.226198	0.211151	m2
Clstn2	-0.29544	9.46319e-38	2.96615e-35	0.241155	0.0374576	0.501928	0.383255	0.0666449	0.699327	0.719192	0.0379897	0.217155	0.129428	m2
Nsg2	-0.472489	9.9532e-38	3.11059e-35	1.67408	1.1304	1.6893	1.48685	1.66696	1.62882	1.25478	1.88681	1.6858	1.45259	m2
Brinp3	-0.355961	1.14698e-37	3.55332e-35	0.256057	0.0159784	0.309315	0.427466	0.140011	0.993643	0.595609	0.0208079	0.498308	0.106241	m2
Lgals1	-0.530895	3.65245e-36	1.07823e-33	0.816902	0.280963	0.416275	1.04813	0.862702	0.379291	0.59448	0.724666	1.77462	0.68966	m2
Cort	-0.529995	7.30314e-36	2.13817e-33	0.249287	0.187679	0.0735317	1.21012	1.32382	0.131289	0.126386	1.01406	1.06884	1.26173	m2
Snhg11	0.27494	1.23124e-35	3.5463e-33	3.75985	4.02562	3.78185	3.6193	3.69644	3.8779	3.61617	3.77599	3.76194	3.86664	m2
Tenm1	-0.293668	1.76442e-35	5.05468e-33	0.226551	0.106222	0.562147	0.983724	0.312904	0.496071	0.28413	0.0454063	0.405526	0.282547	m2
Mafb	-0.419668	6.71202e-35	1.88237e-32	1.3895	0.536004	1.32481	0.555906	1.05044	0.952939	1.06704	0.645073	1.17296	0.442377	m2
Erbb4	-0.289112	1.50753e-34	4.11941e-32	0.04665	0.0329208	0.0603728	0.0548849	0.388918	0.833923	0.059086	0.0841612	0.380864	0.989433	m2
B3gat1	-0.150847	3.8451e-34	1.03478e-31	0.00957064	0.00735455	0.00794737	1.03687	0.098551	0.0028045	0.0069635	0.0819981	0.0122307	0.166879	m2
Ptgfrn	0.201106	3.55972e-33	9.07559e-31	0.0651793	0.301978	0.187652	0.0885235	0.0355611	0.0972584	0.0919693	0.130405	0.153177	0.0581229	m2
Sox6	0.366906	1.67053e-32	4.16928e-30	0.661107	0.964154	0.650185	1.04098	0.69316	0.209912	0.569032	0.606459	0.376838	0.567558	m2
Pcdh8	-0.2861	2.92411e-32	7.16373e-30	0.702025	0.0274942	0.0650869	0.306413	0.780052	0.0193982	0.147613	0.29277	0.438195	0.0707947	m2
Prkcb	0.40558	3.08149e-32	7.53199e-30	0.541293	1.18759	0.692151	0.411124	0.763563	0.827881	0.856972	1.20212	0.927762	0.815234	m2
Fgf13	0.294392	4.6604e-32	1.12621e-29	0.202174	0.581471	0.155999	0.215614	0.218172	0.38027	0.10373	0.632294	0.37143	0.304031	m2
Gabrg1	-0.0957855	7.45996e-32	1.77854e-29	0.0167764	0	0.05311	0.681106	0	0.0139433	0.0159798	0.0107927	0.0249948	0.0453668	m2
Lypd1	0.222579	6.32436e-31	1.45569e-28	0.0152874	0.321004	0	0.485654	0.0172614	0.00823074	0.00935865	0.288415	0.00834593	0.05328	m2
Ntrk3	-0.311089	1.54228e-30	3.50449e-28	0.260278	0.16401	0.644821	0.459358	0.733544	0.158917	0.153771	0.897107	0.199769	0.76832	m2
Cdkl5	-0.249297	4.54719e-30	1.01379e-27	0.363236	0.0501349	0.462664	0.149437	0.322803	0.465904	0.421545	0.0809962	0.253089	0.175211	m2
Cartpt	0.185093	7.53187e-30	1.66185e-27	0.00552896	0.227668	0.0143134	0	0.0201157	0.039466	0.00825327	0.060988	0.0264496	0.208062	m2
Rbp4	0.46872	5.84427e-29	1.22845e-26	0.746548	1.52099	0.465474	0.209317	1.66621	1.06106	0.483409	1.26625	1.90317	1.66896	m2
Grin2a	-0.424762	1.07107e-28	2.23374e-26	1.4148	0.743762	1.47321	1.32713	1.16387	1.45511	1.55581	0.735257	1.05806	0.333468	m2
Unc13c	0.289379	1.73716e-28	3.58778e-26	0.535264	0.595783	0.946512	0.030996	0.19354	0.136502	0.495047	0.0428858	0.288341	0.0885425	m2
Fam84a	-0.244911	4.79864e-28	9.59459e-26	0.419035	0.0825786	0.716007	0.458864	0.173088	0.248241	0.507102	0.0908253	0.125685	0.20856	m2
Maf	-0.405067	1.36031e-27	2.65996e-25	2.10955	0.634233	1.54492	0.648087	1.32092	0.37114	1.67457	0.755731	0.63334	0.295437	m2
Vgf	-0.486202	1.66912e-27	3.25784e-25	1.63449	0.817712	1.11593	1.86986	1.40411	0.397231	1.17844	1.36309	1.63522	1.13685	m2
Echdc2	0.13456	3.50378e-27	6.71579e-25	0.00541969	0.169988	0.0166026	0.0128301	0.00779162	0.100413	0.00477139	0.0444462	0.0481963	0.0783811	m2
Sstr1	0.196804	4.77646e-27	9.05743e-25	0.158372	0.302072	0	0.0368529	0.138515	0.144644	0.0198855	0.142614	0.150375	0.156151	m2
Scn1a	-0.369189	9.37378e-27	1.75257e-24	1.06057	0.659334	1.05506	0.73255	1.16865	1.23528	1.10633	0.992725	1.07474	0.830797	m2
Smarca2	-0.343221	5.62261e-26	9.9867e-24	1.23612	0.451865	0.900978	0.843605	1.02138	0.470909	0.873385	0.635727	0.798274	0.375392	m2
Adgrb1	-0.351532	5.97414e-26	1.05934e-23	1.3056	0.475753	0.924935	0.599452	0.816059	0.729789	1.20161	0.677454	0.689618	0.501056	m2
Unc5d	-0.176466	9.52789e-26	1.65642e-23	0.05946	0.0233405	0.0502658	0.655485	0.111557	0.181864	0.0217597	0.0399468	0.412928	0.264991	m2
Cbln4	-0.24192	1.07117e-25	1.8592e-23	1.05252	0.0237929	0.100061	0.141438	0.490587	0.00911516	0.361452	0.194771	0.0172062	0.0242689	m2
Zmat4	0.211255	1.0961e-25	1.89937e-23	0.0158855	0.382204	0.00822277	0.0543427	0.179456	0.11469	0.019075	0.484392	0.139112	0.523363	m2
Epha10	0.242742	1.72555e-25	2.95646e-23	0.240441	0.488016	0.192095	0.297192	0.279871	0.156591	0.203276	0.397318	0.223279	0.217405	m2
Plcb1	-0.324816	3.7097e-25	6.29526e-23	0.598337	0.385735	0.406999	1.05626	0.529285	1.07091	0.595889	0.284236	0.946683	0.906367	m2
Ntn1	-0.0669622	5.00152e-25	8.42041e-23	0	0.00198406	0	0.615911	0	0.00288041	0.0017256	0	0	0	m2
Gap43	-0.358769	5.18938e-25	8.70916e-23	1.17325	0.473868	0.9473	1.42046	0.847795	0.506764	0.568862	0.597681	0.780718	0.650908	m2
Ano3	-0.242755	6.80635e-25	1.14049e-22	0.543384	0.0685979	0.614286	0.0357124	0.317208	0.340295	0.685877	0.0222996	0.187783	0.055335	m2
Npas1	0.26515	8.87597e-25	1.47338e-22	0.20187	0.591515	0.392302	0.00399197	0.0265604	0.918955	0.292509	0.11568	0.714832	0.270579	m2
Elmod1	-0.288092	1.61379e-24	2.62568e-22	0.410039	0.213816	0.722987	0.320072	0.33737	0.544281	0.792821	0.600486	0.385305	0.403812	m2
Pdyn	2.2495	2.56928e-125	7.20549e-122	1.14282	0.498696	2.80345	0.109211	0.338134	0.371436	1.68246	0.0823508	0.686075	0.074384	m3
Htr1a	0.611681	8.18603e-45	3.38134e-42	0.289808	0.111016	0.804141	0.291469	0.0777487	0.153747	0.511496	0.0976169	0.167542	0.0316992	m3
Cplx2	1.15667	3.19001e-42	1.19284e-39	1.48811	1.46819	2.37146	1.6301	0.617806	1.31764	2.19589	0.781054	0.889176	0.545137	m3
Serpini1	1.18728	7.40315e-42	2.72053e-39	2.24063	0.942523	2.87863	0.984429	1.80877	2.88824	2.52477	0.607642	2.16652	1.05865	m3
Syndig1l	0.396402	2.96686e-40	1.0299e-37	0.0379958	0.150436	0.453712	0.116818	0.00325715	0.00340936	0.150018	0.0104965	0.0217543	0.0216059	m3
Npy	-1.60114	1.05106e-37	3.2752e-35	2.74722	0.948839	0.826155	5.04564	2.85315	0.901244	1.23145	2.88027	3.2956	1.94226	m3
Unc13c	0.679078	4.74558e-37	1.43682e-34	0.535264	0.595783	0.946512	0.030996	0.19354	0.136502	0.495047	0.0428858	0.288341	0.0885425	m3
Npnt	0.496075	5.06057e-33	1.28406e-30	0.173874	0.10406	0.648483	0.0421064	0.0995382	0.0959137	0.734575	0.0620407	0.0072815	0.0522872	m3
Tmsb4x	0.763736	6.46339e-32	1.55486e-29	3.508	3.34618	4.22411	3.12035	3.89854	3.23764	3.53496	3.31154	3.66392	3.52228	m3
Sema6a	0.517265	4.74138e-28	9.49792e-26	0.269762	0.330169	0.737966	0.0828756	0.132941	0.336295	0.30503	0.102074	0.282101	0.145067	m3
Sfrp2	0.422112	1.44009e-26	2.64605e-24	0.480852	3.38055e-05	0.53005	0.0101077	0.163274	0.0255381	0.223028	0.00621332	0.0331164	0.0292818	m3
Elmo1	0.53401	2.15706e-26	3.92282e-24	0.201128	0.192525	0.884318	1.21359	0.163032	0.361576	0.55505	0.170671	0.194233	0.100964	m3
Tmtc4	0.518217	4.60391e-26	8.2322e-24	0.613474	0.0951245	0.781497	0.303276	0.340465	0.127018	0.335741	0.310024	0.119112	0.125277	m3
Chodl	-0.170881	4.6615e-26	8.32121e-24	0	0.00355665	0	1.52016	0	0	0.00233183	0	0	0.0118745	m3
Prdm1	0.34346	7.80568e-26	1.36369e-23	0.0990083	0.0630382	0.444267	0.015781	0.0354085	0.103313	0.29373	0.0471834	0.229989	0.0198105	m3
Nos1	-0.38983	1.35382e-25	2.33457e-23	0.237113	0.0197248	0.0370926	2.70753	0.285728	0.0806962	0.0467152	0.105451	0.266533	0.0928183	m3
Fam84a	0.458899	3.67735e-24	5.83178e-22	0.419035	0.0825786	0.716007	0.458864	0.173088	0.248241	0.507102	0.0908253	0.125685	0.20856	m3
Pde1a	0.665002	3.85638e-24	6.08852e-22	1.24531	0.386631	1.25784	1.75257	0.36707	0.159826	0.61046	0.133163	0.518035	0.162438	m3
Ptprt	-0.702428	1.39642e-23	2.11087e-21	0.434729	0.0968339	0.06195	1.82715	0.92827	1.75068	0.0885153	0.973271	0.52959	0.250367	m3
Pou3f3	0.677621	4.63416e-23	6.74675e-21	0.676744	1.06853	1.38315	0.424929	0.266205	0.89477	1.03803	0.683907	0.857431	0.439217	m3
Pcdh11x	0.609644	1.73013e-20	2.12664e-18	0.934712	0.40023	1.09915	0.0477347	0.867368	0.473786	0.741188	0.398526	0.389023	0.152989	m3
A830018L16Rik	0.409144	4.429e-20	5.3273e-18	0.29292	0.0944352	0.664827	0.158726	0.165633	0.478332	0.550328	0.0752723	0.311828	0.173671	m3
2610028E06Rik	0.124395	4.1784e-18	4.35281e-16	0.00530619	0.0199138	0.138774	0	0	0.00983587	0.064729	0.00456636	0.0116199	0.0134452	m3
Mgat4c	-0.586418	4.88094e-18	5.04522e-16	0.110951	1.69917	0.293181	0.211602	0.422664	1.75222	0.284009	0.988706	1.15274	1.29433	m3
Ntm	-0.636526	3.52446e-17	3.3838e-15	1.60135	1.76376	1.01001	1.49372	1.42709	1.92565	1.30419	1.91772	1.78694	1.59839	m3
Sema3c	0.222317	5.9035e-17	5.57251e-15	0.00736318	0.0613549	0.274105	0.0078176	0	0.269582	0.010881	0.0117506	0.0554345	0.0419097	m3
Rbp4	-0.704072	9.86994e-17	9.14643e-15	0.746548	1.52099	0.465474	0.209317	1.66621	1.06106	0.483409	1.26625	1.90317	1.66896	m3
Hcn1	-0.610247	1.53045e-16	1.39402e-14	0.877507	0.473064	0.354264	0.745249	1.23086	0.927203	0.997257	1.08784	1.19648	1.14513	m3
Reln	0.713716	1.5341e-16	1.39495e-14	1.56153	1.68458	1.71605	0.0165021	0.275197	0.929989	1.75384	1.09568	1.23381	0.46984	m3
Rnf112	0.45487	4.89075e-16	4.2933e-14	0.538391	0.399192	0.873732	0.439961	0.334057	0.405009	0.63338	0.481312	0.326817	0.211645	m3
Maf	0.606812	6.94488e-16	6.0221e-14	2.10955	0.634233	1.54492	0.648087	1.32092	0.37114	1.67457	0.755731	0.63334	0.295437	m3
Gabrb1	-0.422502	2.41488e-15	2.00275e-13	0.169297	0.499761	0.00526113	1.03455	0.33189	0.467528	0.062033	0.481829	0.291532	0.511451	m3
Col25a1	-0.363547	4.60071e-15	3.71157e-13	0.589075	0.0131389	0.0912424	2.16661	0.68192	0.0100632	0.310451	0.188383	0.0563147	0.0771512	m3
Cdh9	0.392018	9.00247e-15	7.09086e-13	0.321728	0.149309	0.679825	0.0563329	0.190686	0.424051	0.397351	0.0646376	0.672287	0.313882	m3
4930452B06Rik	0.303919	1.20368e-14	9.37004e-13	0.136651	0.142921	0.472818	0.0469886	0.140045	0.177427	0.275432	0.336478	0.198568	0.065578	m3
Cort	-0.656826	1.2621e-14	9.77485e-13	0.249287	0.187679	0.0735317	1.21012	1.32382	0.131289	0.126386	1.01406	1.06884	1.26173	m3
Cpne5	0.423933	1.55047e-14	1.19044e-12	0.90559	0.384927	0.766003	0.24258	0.240408	0.164162	0.654638	0.122925	0.232507	0.130894	m3
Actb	0.654285	1.83017e-14	1.39614e-12	1.92876	1.91062	2.62056	1.99562	2.10897	1.60295	1.97653	2.11872	2.02703	2.02725	m3
Golim4	0.289657	1.9409e-14	1.47428e-12	0.198288	0.0729342	0.445573	0.020907	0.130414	0.220813	0.350442	0.0538825	0.203145	0.152419	m3
Ano3	0.363565	2.29013e-14	1.72724e-12	0.543384	0.0685979	0.614286	0.0357124	0.317208	0.340295	0.685877	0.0222996	0.187783	0.055335	m3
Gm8104	0.092549	1.09521e-13	7.77074e-12	0.00108423	0.039005	0.0982487	0	0.00486556	0.000399192	0.00594337	0	0	0	m3
Fgf14	0.261589	1.56888e-13	1.09064e-11	0.222254	0.136107	0.400036	0.0507779	0.13529	0.20279	0.198473	0.109235	0.0978628	0.0932359	m3
Utrn	0.451415	1.63146e-13	1.13193e-11	0.645306	0.708366	0.95269	0.521609	0.362898	0.378231	0.641994	0.341083	0.528491	0.383503	m3
Cntnap2	0.530554	1.92819e-13	1.33088e-11	0.820506	0.882069	1.56108	0.501556	0.718958	2.00658	1.27726	0.526573	1.63577	0.905443	m3
Sfrp1	-0.144581	3.16592e-13	2.14082e-11	0.0231689	0.000299796	0.00319649	1.21909	0.00317234	0.0100753	0.0350678	0.0203302	0.0187889	0	m3
Pantr1	0.45925	3.18964e-13	2.15548e-11	0.482296	0.538302	1.00156	0.230163	0.189944	1.07795	0.87975	0.435593	0.686681	0.360074	m3
Cntn5	0.201033	3.36205e-13	2.26625e-11	0.0221458	0.0637103	0.280158	0.141486	0.049255	0.119696	0.143124	0.00592518	0.116935	0.0498435	m3
Syndig1	0.26305	3.88764e-13	2.59753e-11	0.216096	0.123117	0.416718	0.257935	0.128915	0.106011	0.322989	0.162578	0.0153247	0.0500459	m3
St6galnac5	-0.367701	5.35137e-13	3.54001e-11	0.0603804	0.165064	0.0179441	0.0647687	0.21723	0.805509	0.0329629	0.657234	0.660214	0.807442	m3
Dock7	0.342434	8.56172e-13	5.52314e-11	0.255663	0.273926	0.612461	0.150557	0.193539	0.322914	0.479954	0.240574	0.281607	0.231515	m3
Fxyd6	-0.446622	1.64982e-12	1.03242e-10	0.0900698	0.583334	0.124216	2.19239	0.0436393	0.337661	0.0214779	0.240785	0.729196	0.898982	m3
Ptn	-0.313076	1.78131e-12	1.11274e-10	0.137897	0.0571015	0.127874	2.28943	0.144303	0.306573	0.365195	0.0602538	0.338511	0.269292	m3
Tmeff2	0.435351	1.99957e-12	1.24181e-10	0.878287	0.625284	0.896031	0.233161	0.595035	0.383899	0.321659	0.684653	0.153985	0.270156	m3
Pcdh7	-0.569747	2.55544e-12	1.57418e-10	1.30626	1.07938	0.573283	1.15716	1.3532	1.11809	0.859186	1.99108	0.57917	0.843748	m3
Lipa	0.27637	2.73562e-12	1.68032e-10	0.342844	0.0932185	0.443051	0.0829864	0.167014	0.12558	0.420512	0.0915191	0.116596	0.0598547	m3
Hpse	0.22674	3.86398e-12	2.33042e-10	0.147143	0.000891224	0.319527	0	0.00711773	0.0188532	0.576967	0	0.0841079	0	m3
Spon1	-0.401004	4.36518e-12	2.61347e-10	0.060751	0.660425	0.0389692	0.00671931	0.0368469	0.943725	0.012262	1.38101	0.507186	0.350834	m3
Etl4	0.486207	4.59709e-12	2.74922e-10	1.07164	0.905232	1.42345	0.248194	1.02343	1.15749	1.10187	1.05275	1.07724	0.79738	m3
Lhfpl3	0.220161	6.77188e-12	3.9631e-10	0.140365	0.0884151	0.32813	0.135388	0.0836162	0.0737074	0.255071	0.0148756	0.124404	0.05588	m3
Pcdh17	-0.50386	7.2688e-12	4.24924e-10	0.657132	0.667544	0.148909	0.293007	0.789105	0.323979	0.267485	1.02863	0.691757	1.15629	m3
Smc2	0.353727	8.01249e-12	4.65844e-10	0.365094	0.311965	0.637236	0.0928492	0.356753	0.301029	0.426534	0.167618	0.407222	0.122516	m3
Ifit2	0.300347	8.35119e-12	4.85006e-10	0.237119	0.127299	0.519208	0.0471527	0.12735	0.383176	0.538172	0.019451	0.376848	0.113185	m3
Cit	-0.482755	1.32274e-11	7.53017e-10	1.03806	0.955954	0.517263	0.57674	1.08231	1.03821	0.66056	1.15596	1.17899	1.31337	m3
Gabra1	-0.495564	1.38398e-11	7.86617e-10	0.254855	0.53609	0.241925	0.141402	0.642699	1.35832	0.797181	0.550511	0.877553	1.47879	m3
Syt6	0.207744	1.38608e-11	7.87392e-10	0.0889703	0.0102771	0.334171	0.477951	0.012006	0.0226418	0.363181	0.0062658	0.0848696	0.071686	m3
Tacr1	-0.131294	2.08184e-11	1.1628e-09	0.0222541	0	0	1.06077	0.00904021	0.00653095	0.00363433	0.0271444	0.0273343	0.0249443	m3
Anks1b	0.471844	2.2085e-11	1.23096e-09	0.961553	1.03629	1.40809	0.668881	0.883275	1.25378	1.13146	0.718592	0.904334	0.868019	m3
Mafb	0.456785	2.33757e-11	1.30018e-09	1.3895	0.536004	1.32481	0.555906	1.05044	0.952939	1.06704	0.645073	1.17296	0.442377	m3
Ptpru	0.37948	2.52657e-11	1.40092e-09	0.485624	0.584252	0.756817	0.518984	0.354972	0.114239	0.668503	0.326215	0.237098	0.106148	m3
Grin3a	0.513537	3.4944e-11	1.90193e-09	1.68482	1.41219	1.76522	1.15515	1.07525	1.48134	1.39448	0.86081	1.62315	0.577961	m3
Dclk1	-0.471111	4.29421e-11	2.30895e-09	1.34278	1.447	0.996199	1.31988	1.38571	1.70357	1.33854	1.56098	1.63933	1.46801	m3
Mef2c	-0.555819	4.51867e-11	2.41866e-09	2.25934	0.804775	0.958885	0.136401	2.43667	1.8668	1.56338	1.00985	2.0738	1.48131	m3
Akap5	0.392848	5.65146e-11	2.99789e-09	0.676243	0.135237	0.839601	0.22778	0.531434	0.222549	0.82093	0.398259	0.800179	0.208167	m3
Gm26771	0.0757286	1.14554e-10	5.86925e-09	0.0341559	0.00154941	0.0860812	0	0.0230282	0.00923761	0.0163307	0.00248973	0	0.0063813	m3
Gabra4	-0.298523	1.43207e-10	7.27086e-09	0.10748	0.309544	0.00123751	0.275875	0.491658	0.550158	0.0594696	0.42381	0.0985369	0.381312	m3
Malat1	0.451258	1.6671e-10	8.3843e-09	4.68816	4.92885	5.11662	4.26407	4.4335	4.69735	4.75853	4.58461	4.86245	4.77077	m3
Zbtb20	-0.35554	3.99928e-10	1.91811e-08	1.20708	0.0777216	0.130897	1.26978	0.904182	0.0720412	0.339397	0.253549	0.0975045	0.156672	m3
Ryr3	0.121667	4.87449e-10	2.31244e-08	0.0434621	0.0484787	0.160258	0.0825013	0.0300877	0.0183247	0.0379413	0.0620734	0	0.0244544	m3
Ildr2	0.372943	5.32456e-10	2.51413e-08	0.403468	0.546412	0.850043	0.494164	0.244009	0.516748	0.492589	0.529904	0.717309	0.349292	m3
Ifit1	0.178073	6.35362e-10	2.98416e-08	0.114539	0.0292234	0.247319	0.0433318	0.0262131	0.0601166	0.296864	0	0.038477	0.0144491	m3
Igsf3	0.292059	6.92018e-10	3.23458e-08	0.253726	0.391151	0.54079	0.0970607	0.150257	0.245551	0.344619	0.322992	0.261461	0.17176	m3
Adcy1	0.424615	8.5144e-10	3.93316e-08	0.718943	0.931683	1.26751	0.411717	0.792725	1.09459	1.14748	1.01194	0.777456	0.699521	m3
4930426D05Rik	0.135195	8.83762e-10	4.07716e-08	0.0417436	0.0166593	0.190962	0	0.00806882	0.227333	0.0982691	0	0.0778052	0.0320239	m3
Pam	0.498428	1.3661e-09	6.19249e-08	1.15995	0.964824	1.7096	2.41132	0.944208	0.856434	1.11121	1.36443	1.00043	1.08775	m3
Klhl14	0.12489	1.45489e-09	6.55868e-08	0.0312251	0.018368	0.169218	0	0.00529158	0.150491	0.098737	0	0.0762444	0.0185905	m3
B3gat1	-0.150188	1.48042e-09	6.66253e-08	0.00957064	0.00735455	0.00794737	1.03687	0.098551	0.0028045	0.0069635	0.0819981	0.0122307	0.166879	m3
Nell1	0.255228	1.66816e-09	7.44351e-08	0.489167	0.17754	0.504731	0.909828	0.0996753	0.0584571	0.168419	0.0196556	0.144646	0.178137	m3
Resp18	-0.432654	1.83598e-09	8.15251e-08	0.604376	0.74752	0.420988	1.96608	0.765289	0.508373	0.497074	0.850431	0.841057	0.902587	m3
Arl4c	0.398191	2.08069e-09	9.15145e-08	0.948934	0.755378	1.17394	0.510733	0.811715	0.581648	0.970739	0.824997	0.942469	0.635125	m3
Pcp4l1	-0.395562	3.23214e-09	1.39115e-07	0.330266	0.704879	0.334683	0.153897	1.01126	0.745445	0.431577	1.1457	1.00681	1.04237	m3
St8sia4	-0.254191	3.57192e-09	1.52875e-07	0.0798955	0.201502	0.00189764	0.495702	0.17647	0.492899	0.0375024	0.378135	0.126204	0.316485	m3
Gpx3	-0.35939	3.78737e-09	1.60997e-07	0.0416207	0.831216	0.080897	0.412402	0.0726097	0.372167	0.0340118	0.816275	0.418904	0.963373	m3
Thsd7a	-0.362052	4.18387e-09	1.76724e-07	1.53702	0.25354	0.208493	0.163575	1.39891	0.132799	0.590232	0.627767	0.237467	0.193589	m3
Nebl	-0.313525	4.24482e-09	1.79156e-07	0.471253	0.411696	0.102175	0.361213	0.448729	0.240613	0.392884	0.425945	0.569001	0.41997	m3
Osbpl1a	0.368612	6.1098e-09	2.52568e-07	0.41892	0.698646	0.91392	0.148723	0.561578	0.702429	0.679991	0.550714	0.539725	0.607048	m3
Fam46a	-0.255471	7.58829e-09	3.0913e-07	0.129158	0.175405	0	0.831784	0.308824	0.0304991	0.074929	0.295302	0.180772	0.272564	m3
Cacna2d1	0.0625685	9.1325e-09	3.68377e-07	0.00608024	0.00264712	0.0709268	0.0213825	0	0.00232785	0.01907	0.00971303	0.0140039	0	m3
Tmem158	0.278045	9.3828e-09	3.76904e-07	0.364422	0.2821	0.517474	0.147982	0.10053	0.212508	0.315176	0.0876651	0.425672	0.218803	m3
Edil3	-0.336937	9.45221e-09	3.79549e-07	0.109793	0.924142	0.183662	0.0519224	0.196102	0.775808	0.105777	0.908201	0.677254	0.936386	m3
Nkain3	0.179023	1.34021e-08	5.25675e-07	0.261735	0.0202628	0.304942	0.447297	0.125828	0.0106523	0.0720317	0.118502	0.0480289	0.0289353	m3
Chodl	1.51819	0	0	0	0.00355665	0	1.52016	0	0	0.00233183	0	0	0.0118745	m4
Nos1	2.57732	0	0	0.237113	0.0197248	0.0370926	2.70753	0.285728	0.0806962	0.0467152	0.105451	0.266533	0.0928183	m4
Sfrp1	1.20641	0	0	0.0231689	0.000299796	0.00319649	1.21909	0.00317234	0.0100753	0.0350678	0.0203302	0.0187889	0	m4
Tacr1	1.04734	0	0	0.0222541	0	0	1.06077	0.00904021	0.00653095	0.00363433	0.0271444	0.0273343	0.0249443	m4
Ptn	2.08865	0	2.99829e-304	0.137897	0.0571015	0.127874	2.28943	0.144303	0.306573	0.365195	0.0602538	0.338511	0.269292	m4
Ntn1	0.615178	2.57022e-308	4.56514e-304	0	0.00198406	0	0.615911	0	0.00288041	0.0017256	0	0	0	m4
Ndst4	0.573786	3.16551e-279	4.81927e-275	0.00423535	0	0	0.574975	0.00186701	0	0	0	0	0.00459047	m4
Adgrg6	0.628531	4.9166e-264	6.54953e-260	0.00368465	0	0.00829279	0.631268	0	0	0.00465938	0.00799458	0	0	m4
Slc5a7	0.764977	2.24021e-261	2.65265e-257	0	0.00145176	0	0.76529	0	0	0.00136477	0	0	0	m4
Col25a1	1.94242	2.33109e-260	2.48424e-256	0.589075	0.0131389	0.0912424	2.16661	0.68192	0.0100632	0.310451	0.188383	0.0563147	0.0771512	m4
Gabrg1	0.660999	5.88312e-245	5.69967e-241	0.0167764	0	0.05311	0.681106	0	0.0139433	0.0159798	0.0107927	0.0249948	0.0453668	m4
B3gat1	0.993056	1.77537e-241	1.57667e-237	0.00957064	0.00735455	0.00794737	1.03687	0.098551	0.0028045	0.0069635	0.0819981	0.0122307	0.166879	m4
Gabra2	1.66252	2.43734e-224	1.73165e-220	0.316378	0.0578626	0.176535	1.8775	0.20632	0.137952	0.214391	0.146605	0.370803	0.307975	m4
Gpr88	0.611276	6.01327e-215	4.00521e-211	0	0	0	0.613989	0.00632205	0	0.00530801	0.00744306	0	0.00534592	m4
Slc7a3	0.681893	1.30865e-211	8.20368e-208	0	0.0249476	0.00882425	0.698354	0.014025	0.00461835	0.00171605	0.0130108	0.0618414	0.0191646	m4
Rasgef1b	0.453908	2.94797e-201	1.74536e-197	0.0149847	0.00196052	0	0.457421	0	0.0026702	0.00358598	0.00640421	0	0.00201004	m4
Carhsp1	0.453592	2.99419e-179	1.59545e-175	0.00477912	0.00543611	0	0.457559	0.0070808	0.00788183	0.0022066	0	0.0018916	0.00641909	m4
Nnat	1.32648	1.01924e-169	4.93731e-166	0.0441943	0.114795	0.233744	1.4644	0.0491384	0.0149081	0.0251657	0.0418786	0.465318	0.252159	m4
Penk	0.908763	5.17874e-165	2.39956e-161	0.00290706	0.0168625	0	0.962353	0.0139964	0.0234617	0.00589279	0.0155014	0.0729248	0.330765	m4
Scn9a	0.4503	2.92418e-148	1.15418e-144	0.00646651	0.0118931	0.00186104	0.458802	0.00336341	0.0124855	0.00107366	0.00285513	0.0365189	0	m4
Fxyd6	1.85135	4.30228e-146	1.63748e-142	0.0900698	0.583334	0.124216	2.19239	0.0436393	0.337661	0.0214779	0.240785	0.729196	0.898982	m4
Chrm2	0.798974	4.87432e-138	1.79123e-134	0.0132776	0.0290755	0.0476763	0.866105	0.0195254	0.0624836	0.147757	0.0441688	0.0545541	0.185666	m4
Pcp4	2.49573	5.65219e-134	1.82532e-130	0.293241	1.06449	1.08515	3.14818	0.278439	0.104584	0.392291	1.83895	0.227322	0.587562	m4
Sv2b	0.378438	8.76761e-130	2.59545e-126	0.00641037	0.00373455	0	0.383559	0.0047899	0.0148957	0.00367731	0.00746667	0.00511649	0	m4
Clic1	0.335425	6.57817e-127	1.89469e-123	0.00273715	0	0	0.341929	0	0.00694451	0.00234486	0.00237347	0.0238592	0.0202763	m4
Mxra7	0.800238	2.9843e-122	7.57231e-119	0.0688128	0.0516417	0.0463425	0.897892	0.0751253	0.202891	0.0799774	0.0613265	0.141197	0.151566	m4
9330158H04Rik	0.368459	4.91362e-117	1.16365e-113	0.00271846	0.00647709	0.012718	0.380223	0.00389624	0.0170341	0.0120787	0.00905638	0.00216907	0.0397279	m4
A930011G23Rik	0.286074	2.42415e-113	5.49663e-110	0.00421527	0.00199135	0	0.287674	0.00369993	0	0.00449257	0	0	0	m4
Npy	3.08717	4.23873e-112	9.41086e-109	2.74722	0.948839	0.826155	5.04564	2.85315	0.901244	1.23145	2.88027	3.2956	1.94226	m4
Pou3f2	0.592017	5.82678e-109	1.21757e-105	0.0645311	0.0291891	0.0727627	0.620982	0.0240536	0	0.0486744	0.00389019	0.00868289	0.00889997	m4
Bmp3	0.237084	9.38997e-106	1.88809e-102	0	0.00372171	0	0.238118	0	0	0	0	0	0.00558961	m4
Wnt2	0.247496	1.4386e-105	2.8391e-102	0.0015938	0.00147155	0	0.24848	0	0	0.00579548	0	0	0	m4
Man1a	1.1041	4.08485e-103	7.50556e-100	0.68238	0.0264981	0.320485	1.34436	0.195888	0.0610544	0.444464	0.132412	0.275548	0.0235799	m4
S100a10	0.680141	3.74702e-100	6.44064e-97	0.00857029	0.142875	0.0403051	0.74239	0.00567989	0.0632496	0.0104826	0.0136107	0.136834	0.138632	m4
Cpne4	0.926882	8.96141e-95	1.5159e-91	0.186352	0.123797	0.0697796	1.08078	0.0662995	0.108375	0.224007	0.304375	0.187414	0.114705	m4
Crhbp	1.69065	2.24068e-94	3.73107e-91	1.33076	0.124262	0.717408	2.41798	1.34239	0.0716307	0.939788	0.344453	1.19532	0.479989	m4
Cygb	1.41645	1.62115e-93	2.5786e-90	0.656028	0.555254	0.692827	2.01404	0.580104	0.45095	0.576102	0.540703	0.623811	0.70253	m4
Gucy1a3	0.55119	5.83153e-90	8.63148e-87	0.0532915	0.0275792	0.0284992	0.609142	0.141066	0.0344547	0.0482935	0.0332736	0.0240479	0.131061	m4
Hhip	0.448895	2.02711e-87	2.88039e-84	0	0	0	0.449474	0.00152815	0.00368237	0	0	0	0	m4
Nell2	0.575587	1.94407e-85	2.62252e-82	0.0337501	0.0101268	0	0.632784	0.139615	0.0800602	0.0166591	0.102438	0.027785	0.104331	m4
Bace2	0.173172	7.86858e-84	1.01031e-80	0	0.0012378	0	0.175005	0.00297564	0	0.00317489	0.00668392	0	0.00243068	m4
Plpp3	0.297628	1.70255e-80	2.06183e-77	0	0	0	0.303142	0	0.00297798	0.0111923	0.00536061	0.0160392	0.0140562	m4
Rftn1	0.265521	2.33376e-78	2.73306e-75	0.00374942	0.00892982	0	0.273586	0.00926065	0.00399089	0	0.0228174	0.00643001	0.0174117	m4
Dpy19l1	0.468211	4.82187e-78	5.46667e-75	0.0277382	0.0261667	0.0111451	0.514313	0.0506201	0.0473881	0.0251919	0.0434915	0.0183538	0.164819	m4
Dach1	0.180098	1.08784e-76	1.17103e-73	0	0	0	0.182011	0.00241123	0.0120408	0	0	0	0.00276753	m4
Hcrtr1	0.19835	1.07203e-73	1.10919e-70	0.00591684	0	0.00167109	0.200479	0.000636196	0.00336833	0.00235962	0.00520832	0	0	m4
Ccdc109b	0.219448	5.28388e-71	5.02771e-68	0.0120582	0	0.0116486	0.226221	0	0	0.0130174	0	0.0123855	0.0118483	m4
Snap25	-0.985776	4.86607e-70	4.50937e-67	3.10708	3.33663	3.11994	2.06299	2.91211	3.1437	3.07231	2.88181	2.83533	3.03	m4
Spint2	0.290626	6.73637e-69	6.03273e-66	0.0170491	0.0172265	0.00461347	0.30674	0.00285977	0.0250319	0.00306645	0.00493301	0.0235193	0.0467312	m4
Nbl1	0.287087	1.93434e-66	1.59801e-63	0.00608734	0.00712151	0.0186585	0.301813	0.0153574	0.0151863	0.0117183	0.0254261	0.00525928	0.0277204	m4
Pde1a	1.21471	6.37524e-66	5.18633e-63	1.24531	0.386631	1.25784	1.75257	0.36707	0.159826	0.61046	0.133163	0.518035	0.162438	m4
Elmo1	0.899863	3.12115e-62	2.32602e-59	0.201128	0.192525	0.884318	1.21359	0.163032	0.361576	0.55505	0.170671	0.194233	0.100964	m4
Ptprt	1.2589	3.26136e-62	2.41364e-59	0.434729	0.0968339	0.06195	1.82715	0.92827	1.75068	0.0885153	0.973271	0.52959	0.250367	m4
Slc24a2	-1.30631	8.80871e-62	6.38601e-59	1.64371	1.79684	1.92105	0.441039	1.51475	2.31678	1.7403	1.50273	1.81084	1.47913	m4
Ifi35	0.184009	2.86272e-61	1.99399e-58	0	0.0113117	0.0244451	0.190199	0	0.00630835	0.00055771	0.00337436	0	0.00971119	m4
Resp18	1.28411	9.28998e-61	6.38731e-58	0.604376	0.74752	0.420988	1.96608	0.765289	0.508373	0.497074	0.850431	0.841057	0.902587	m4
Lhfpl5	0.372685	1.06241e-58	6.90372e-56	0.0468834	0.0198672	0.0657073	0.419545	0.0309381	0.0937909	0.0426386	0.0114447	0.077156	0.033312	m4
Mef2c	-1.46969	3.19187e-58	2.02475e-55	2.25934	0.804775	0.958885	0.136401	2.43667	1.8668	1.56338	1.00985	2.0738	1.48131	m4
Kcnv1	0.17701	1.1835e-57	7.37579e-55	0.000947757	0.00720419	0.0199088	0.183876	0.00816144	0	0.000492815	0.00864854	0.0164387	0	m4
Qpct	0.265015	4.36947e-56	2.63081e-53	0.0118903	0.0126688	0	0.285193	0.010601	0.030624	0.00315018	0.0142858	0.0337431	0.064638	m4
Acrbp	0.342508	2.86988e-55	1.66975e-52	0.0333673	0.031508	0.0173485	0.376302	0.0451174	0.0208882	0.0282622	0.049943	0.0259948	0.0517183	m4
Cst3	1.13208	4.2612e-55	2.44148e-52	0.566913	0.610701	0.414072	1.76098	0.626553	0.627727	0.612722	0.671197	0.667261	0.862983	m4
Nell1	0.705336	1.34556e-53	7.24222e-51	0.489167	0.17754	0.504731	0.909828	0.0996753	0.0584571	0.168419	0.0196556	0.144646	0.178137	m4
Pcsk2	0.917907	2.59403e-53	1.38917e-50	0.280146	0.446284	0.491744	1.23692	0.188268	0.419643	0.305116	0.472051	0.149758	0.118125	m4
St6galnac2	0.212941	2.9355e-52	1.52603e-49	0.00943707	0.0066925	0.0201799	0.225384	0.017237	0.0213212	0.00421296	0.0131623	0.00940867	0.0103324	m4
Sp9	0.377058	9.68187e-51	4.89003e-48	0.0174353	0.0291192	0	0.435127	0.0866495	0.0952544	0.0108711	0.0205458	0.0640679	0.198679	m4
Grik4	0.271005	5.87275e-50	2.91097e-47	0.0157277	0.029451	0.0172783	0.2881	0.0142103	0.010173	0.0101161	0.0431381	0.00688975	0.00686905	m4
Zbtb20	0.909885	7.402e-50	3.60197e-47	1.20708	0.0777216	0.130897	1.26978	0.904182	0.0720412	0.339397	0.253549	0.0975045	0.156672	m4
Hs3st2	0.0954937	2.56571e-49	1.22613e-46	0	0.000857755	0	0.0967644	0	0	0.000483738	0	0.00224637	0.00784794	m4
Cbln2	0.203413	1.93554e-47	8.81496e-45	0	0.00164591	0	0.209682	0	0.0163966	0.0060951	0.0259641	0.000873914	0.00544668	m4
Pam	1.27812	3.35795e-47	1.48987e-44	1.15995	0.964824	1.7096	2.41132	0.944208	0.856434	1.11121	1.36443	1.00043	1.08775	m4
Unc5d	0.525917	4.61575e-47	2.03265e-44	0.05946	0.0233405	0.0502658	0.655485	0.111557	0.181864	0.0217597	0.0399468	0.412928	0.264991	m4
Gm11744	0.378074	3.18993e-46	1.38191e-43	0.0586885	0.0541562	0.0246271	0.428241	0.0624351	0.0442454	0.0680253	0.0481201	0.0308055	0.0603997	m4
Neat1	0.184004	4.37089e-46	1.87825e-43	0	0.00369322	0.019989	0.191959	0.00442976	0.0163277	0.00135386	0	0.0198895	0.00591276	m4
Rasd2	0.37593	1.54306e-45	6.55155e-43	0.0709479	0.0491013	0.0513202	0.435996	0.0538003	0.0311011	0.0573253	0.142682	0.0296759	0.0546409	m4
Adra1b	0.395672	1.65189e-45	6.98578e-43	0.116786	0.0323698	0.029724	0.455723	0.0487632	0.0134944	0.059006	0.0536711	0.105184	0.0814612	m4
S100a6	0.204994	4.13879e-45	1.72969e-42	0.0062711	0	0.0104313	0.216472	0.00814151	0.00428927	0.00732121	0.00401687	0.0378571	0.0249728	m4
Fam46a	0.668734	6.98393e-45	2.89602e-42	0.129158	0.175405	0	0.831784	0.308824	0.0304991	0.074929	0.295302	0.180772	0.272564	m4
Tmeff1	0.797951	2.12306e-44	8.60282e-42	0.424408	0.273728	0.484868	1.18915	0.319459	0.42702	0.399911	0.284373	0.583871	0.323154	m4
Crip2	0.560684	3.71043e-44	1.47545e-41	0.0837443	0.234803	0.29949	0.715216	0.0296351	0.303289	0.0802202	0.0775291	0.174737	0.107336	m4
H2-Q7	0.238282	1.34665e-43	5.21863e-41	0.0848624	0.00376162	0.0263687	0.257877	0.0208136	0.00682073	0.0185356	0.0140434	0.0011491	0	m4
Tubb2b	0.471011	2.01973e-42	7.57897e-40	0.101466	0.1032	0.0942118	0.580811	0.099761	0.0816294	0.0580047	0.116364	0.180295	0.153263	m4
Tenm1	0.681335	5.43199e-41	1.94911e-38	0.226551	0.106222	0.562147	0.983724	0.312904	0.496071	0.28413	0.0454063	0.405526	0.282547	m4
B2m	0.493997	7.76678e-41	2.75902e-38	0.108222	0.0291256	0.0197297	0.61018	0.200584	0.0301317	0.107492	0.146708	0.224911	0.178747	m4
Scg2	1.09134	3.21148e-40	1.11119e-37	0.790935	0.597712	0.832986	1.85582	0.716744	0.413229	0.635834	0.612415	1.07018	1.21022	m4
Egfem1	0.21559	6.54044e-39	2.15794e-36	0.0293936	0.00511112	0.0145283	0.236755	0.0251897	0.0221367	0.0141275	0.0279669	0.0520321	0	m4
Dkkl1	0.0792519	8.06811e-39	2.6456e-36	0	0	0	0.0792519	0	0	0	0	0	0	m4
Cacna1e	0.76852	2.00963e-38	6.45079e-36	0.554501	0.310939	0.516013	1.16458	0.564676	0.261906	0.562973	0.298183	0.399005	0.0963052	m4
Rgma	0.250057	4.20819e-38	1.34271e-35	0.0277268	0.0201271	0.0568532	0.276045	0.0095257	0.012948	0.0592886	0.029585	0.00315409	0.0146912	m4
1700020I14Rik	-0.974482	5.34365e-38	1.69486e-35	1.37902	1.54523	1.41436	0.599746	1.56988	1.90337	1.58036	1.32142	1.80367	1.65074	m4
6330403K07Rik	0.988318	1.18691e-37	3.66633e-35	0.924455	0.801494	0.450919	1.69171	0.532547	0.776252	0.452895	0.600703	0.973262	0.818009	m4
Inhbb	0.221252	1.63573e-37	5.03813e-35	0.0681707	0.0139119	0.0452931	0.247932	0.00329293	0.00644057	0.0265091	0.00297666	0.0666777	0.00684258	m4
Reln	-1.17467	3.82043e-37	1.16327e-34	1.56153	1.68458	1.71605	0.0165021	0.275197	0.929989	1.75384	1.09568	1.23381	0.46984	m4
Gabrb1	0.721151	9.44716e-37	2.83601e-34	0.169297	0.499761	0.00526113	1.03455	0.33189	0.467528	0.062033	0.481829	0.291532	0.511451	m4
Pcdh18	0.679043	1.11672e-36	3.33359e-34	0.723208	0.104039	0.384107	0.925161	0.129644	0.271145	0.391259	0.0136218	0.169912	0.0281286	m4
Camk2n1	-0.951103	9.66038e-36	2.79757e-33	2.83942	2.60179	2.28358	1.53775	3.03028	1.94185	2.51778	2.90833	2.45288	1.82374	m4
Rtn4r	0.103463	4.17999e-35	1.17847e-32	0.00281832	0.00625366	0.00901441	0.106343	0	0	0.00064105	0.00719275	0	0	m4
Sparcl1	-0.919391	4.49715e-35	1.26454e-32	1.38289	0.44114	1.25813	0.0849408	1.31557	1.16453	1.40099	0.444465	0.935511	0.695758	m4
Slc4a4	0.255016	4.49444e-34	1.20345e-31	0.00136407	0.00427587	0	0.287094	0.0251266	0.0566126	0.0427755	0.00460806	0.0160386	0.137904	m4
Satb1	-0.906498	1.76691e-33	4.60389e-31	1.16041	1.99607	1.88643	0.746973	1.02881	2.18144	1.46522	1.51634	1.84592	1.80059	m4
Calb1	1.44213	2.11442e-135	7.26883e-132	1.62831	1.29034	0.805184	0.189556	2.43973	0.277961	0.274481	1.93933	1.64239	0.93086	m8
Thsd7a	0.960633	5.21075e-121	1.29142e-117	1.53702	0.25354	0.208493	0.163575	1.39891	0.132799	0.590232	0.627767	0.237467	0.193589	m8
Mef2c	1.08617	1.72216e-86	2.38351e-83	2.25934	0.804775	0.958885	0.136401	2.43667	1.8668	1.56338	1.00985	2.0738	1.48131	m8
Necab1	0.378709	9.52161e-79	1.14013e-75	0.0575563	0.0126405	0	0	0.435384	0.0169171	0.00138205	0.297523	0.0341117	0.0899488	m8
Kcnab1	0.656623	5.73216e-73	5.87381e-70	0.448026	0.216136	0.185629	0.229948	1.02669	0.543535	0.315073	0.479891	0.564064	0.348274	m8
Pcdh8	0.550075	1.41667e-68	1.22744e-65	0.702025	0.0274942	0.0650869	0.306413	0.780052	0.0193982	0.147613	0.29277	0.438195	0.0707947	m8
Moxd1	0.417092	4.04152e-67	3.39138e-64	0.238825	0.0292954	0.0078877	0.0686959	0.548616	0.0244505	0.154993	0.285324	0.300313	0.0739315	m8
Rgs4	0.411466	5.37236e-62	3.9485e-59	0.0468651	0.129422	0.0616571	0.052335	0.527538	0.0670611	0.0986124	0.286144	0.147023	0.155522	m8
Chodl	-0.170881	2.05189e-61	1.44814e-58	0	0.00355665	0	1.52016	0	0	0.00233183	0	0	0.0118745	m8
Kirrel3	0.373346	1.84676e-59	1.22242e-56	0.246364	0.0937278	0.119182	0.0704323	0.490079	0.0216168	0.0786603	0.343227	0.0140126	0.0633712	m8
Reln	-0.887227	9.54845e-58	5.98575e-55	1.56153	1.68458	1.71605	0.0165021	0.275197	0.929989	1.75384	1.09568	1.23381	0.46984	m8
Lmo3	0.484059	1.58145e-56	9.68592e-54	0.417262	0.11646	0.189477	0.0900303	0.69739	0.106982	0.40657	0.116899	0.27499	0.20131	m8
Camk2n1	0.707264	5.09266e-54	2.7832e-51	2.83942	2.60179	2.28358	1.53775	3.03028	1.94185	2.51778	2.90833	2.45288	1.82374	m8
Cplx2	-0.791833	9.90085e-50	4.77436e-47	1.48811	1.46819	2.37146	1.6301	0.617806	1.31764	2.19589	0.781054	0.889176	0.545137	m8
Prkg2	0.300887	1.40151e-49	6.72788e-47	0.115567	0.115402	0.00605102	0.063821	0.36934	0.0122962	0.0530226	0.222045	0.0142316	0.0136448	m8
Trhde	-0.603725	8.65206e-45	3.56004e-42	0.27055	1.30745	0.79581	0.559967	0.215787	1.06323	0.38899	0.854763	1.26433	0.870517	m8
Grm1	-0.627389	3.08824e-44	1.23727e-41	0.928007	1.02932	1.06936	0.937361	0.281385	1.19446	0.944923	0.652023	0.96925	0.454246	m8
Zbtb20	0.503667	7.24734e-44	2.83952e-41	1.20708	0.0777216	0.130897	1.26978	0.904182	0.0720412	0.339397	0.253549	0.0975045	0.156672	m8
Cort	0.73238	1.08461e-41	3.94493e-39	0.249287	0.187679	0.0735317	1.21012	1.32382	0.131289	0.126386	1.01406	1.06884	1.26173	m8
Vwc2	0.353076	1.10981e-41	4.02286e-39	0.321614	0.0976784	0.114899	0.128784	0.532443	0.0385669	0.203861	0.43466	0.115885	0.158353	m8
Fxyd6	-0.536151	1.5127e-40	5.3204e-38	0.0900698	0.583334	0.124216	2.19239	0.0436393	0.337661	0.0214779	0.240785	0.729196	0.898982	m8
Lypd6	-0.520494	3.52135e-40	1.21447e-37	0.119818	1.1575	0.377001	0.432712	0.107326	1.04656	0.21759	0.344112	1.05246	0.902624	m8
Satb1	-0.593347	4.6792e-40	1.60342e-37	1.16041	1.99607	1.88643	0.746973	1.02881	2.18144	1.46522	1.51634	1.84592	1.80059	m8
Etv1	0.34751	2.40012e-39	8.0688e-37	0.239247	0.0458094	0.0334245	0.0448364	0.506508	0.00337955	0.043405	0.910922	0.0222892	0.0876694	m8
Cnr1	-0.549586	6.57743e-39	2.16345e-36	0.285933	1.20195	0.69762	0.293884	0.151178	0.802589	0.251091	0.731229	0.901947	1.14063	m8
Pou3f3	-0.563429	9.42771e-39	3.08194e-36	0.676744	1.06853	1.38315	0.424929	0.266205	0.89477	1.03803	0.683907	0.857431	0.439217	m8
Pvalb	0.509377	1.05604e-37	3.28113e-35	0.171797	0.214694	0.208611	0.0208682	0.822761	0.260823	0.506673	0.538649	0.120767	0.777572	m8
Pcp4	-0.692869	3.56702e-34	9.62373e-32	0.293241	1.06449	1.08515	3.14818	0.278439	0.104584	0.392291	1.83895	0.227322	0.587562	m8
Sst	-0.818406	1.82677e-33	4.73671e-31	4.0638	3.47117	3.39619	4.34931	2.71365	3.07583	3.31219	3.14059	4.00462	2.97478	m8
Ndst3	0.131511	3.06197e-33	7.84408e-31	0.00580008	0.00930652	0.00701369	0.0246422	0.1541	0.0237218	0.00759902	0.00370455	0.0535924	0.0679156	m8
Nek7	0.424575	1.27358e-32	3.19355e-30	0.499727	0.0692357	0.508591	0.0235087	0.821005	0.31255	0.619504	0.157356	0.952106	0.425296	m8
Dusp10	0.258228	1.81495e-32	4.50861e-30	0.288478	0.0292802	0.0493713	0.10272	0.379874	0.111335	0.127248	0.111904	0.156541	0.117933	m8
Rbp4	0.63008	5.35671e-32	1.29155e-29	0.746548	1.52099	0.465474	0.209317	1.66621	1.06106	0.483409	1.26625	1.90317	1.66896	m8
Tiam1	0.393201	2.94532e-31	6.85333e-29	0.657285	0.320142	0.346571	0.204745	0.74264	0.281505	0.435797	0.437937	0.269195	0.191774	m8
Sfrp1	-0.144607	9.34672e-31	2.14211e-28	0.0231689	0.000299796	0.00319649	1.21909	0.00317234	0.0100753	0.0350678	0.0203302	0.0187889	0	m8
Fam19a2	0.215177	1.99905e-29	4.31253e-27	0.0217938	0.0381742	0	0	0.287687	0.0390719	0.0185366	0.143995	0.114483	0.276542	m8
Ppp1cc	0.477446	7.9254e-29	1.65935e-26	0.739315	0.738471	0.67827	0.507845	1.24046	0.740947	0.658287	0.97791	1.07431	0.751757	m8
Pantr1	-0.442542	1.01305e-28	2.11687e-26	0.482296	0.538302	1.00156	0.230163	0.189944	1.07795	0.87975	0.435593	0.686681	0.360074	m8
Spon1	-0.403362	2.8284e-28	5.75235e-26	0.060751	0.660425	0.0389692	0.00671931	0.0368469	0.943725	0.012262	1.38101	0.507186	0.350834	m8
Npas1	-0.362577	3.09083e-28	6.27409e-26	0.20187	0.591515	0.392302	0.00399197	0.0265604	0.918955	0.292509	0.11568	0.714832	0.270579	m8
Gm13205	0.331022	3.82726e-27	7.28341e-25	0.322801	0.271561	0.289368	0.144453	0.597336	0.204493	0.315339	0.337886	0.273701	0.237226	m8
Fam43a	0.159611	9.88909e-27	1.84245e-24	0.0417005	0.0031038	0.0683764	0.025063	0.216661	0.0441232	0.113644	0.0187296	0.0838196	0.114889	m8
Kcnc1	0.496767	1.89059e-26	3.45e-24	1.25293	1.40229	1.00802	0.514317	1.71607	1.22121	1.28256	1.67527	1.34732	1.26984	m8
Crhbp	0.495551	3.9713e-26	7.12494e-24	1.33076	0.124262	0.717408	2.41798	1.34239	0.0716307	0.939788	0.344453	1.19532	0.479989	m8
Ptn	-0.294822	6.49545e-26	1.14796e-23	0.137897	0.0571015	0.127874	2.28943	0.144303	0.306573	0.365195	0.0602538	0.338511	0.269292	m8
Mgat4c	-0.442548	2.6946e-25	4.58727e-23	0.110951	1.69917	0.293181	0.211602	0.422664	1.75222	0.284009	0.988706	1.15274	1.29433	m8
Grm5	0.46907	4.42736e-25	7.48926e-23	0.84543	0.729818	0.510184	0.236764	1.23307	1.18118	0.566052	0.875445	0.836996	1.09411	m8
Sparcl1	0.447971	1.9383e-24	3.12503e-22	1.38289	0.44114	1.25813	0.0849408	1.31557	1.16453	1.40099	0.444465	0.935511	0.695758	m8
Rcan2	0.454852	3.11043e-24	4.96969e-22	1.42877	1.07195	1.27619	0.867395	1.71526	1.33249	1.26238	1.26037	1.65074	1.19336	m8
Mrap2	0.247986	3.55523e-24	5.64651e-22	0.527085	0.0289634	0.0678502	0.493536	0.409656	0.0179918	0.0799142	0.139292	0.053296	0.0471004	m8
Col25a1	0.292761	1.09234e-23	1.66539e-21	0.589075	0.0131389	0.0912424	2.16661	0.68192	0.0100632	0.310451	0.188383	0.0563147	0.0771512	m8
Mme	0.214143	1.56504e-23	2.35908e-21	0.313503	0.0114459	0.0683234	0.0385467	0.315584	0.0386015	0.211528	0.0446674	0.0897877	0.0965642	m8
Rcn1	0.147942	1.61632e-23	2.43292e-21	0.119964	0.00878752	0.0372095	0.118459	0.200323	0.0101017	0.0850828	0.0107478	0.0489927	0.0320834	m8
Tmsb4x	0.401992	3.03565e-23	4.46837e-21	3.508	3.34618	4.22411	3.12035	3.89854	3.23764	3.53496	3.31154	3.66392	3.52228	m8
Tspan17	-0.317861	4.0436e-23	5.89503e-21	0.230289	0.407795	0.395742	0.387835	0.0725625	0.574163	0.431857	0.396899	0.368781	0.32045	m8
Adamts13	0.0738292	8.17698e-23	1.17126e-20	0.0204472	0.00564909	0.0219771	0	0.0836622	0.00369794	0.0293381	0.0029	0.00448793	0	m8
Tacr1	-0.12125	9.0887e-23	1.29837e-20	0.0222541	0	0	1.06077	0.00904021	0.00653095	0.00363433	0.0271444	0.0273343	0.0249443	m8
Thbs2	0.141742	3.38887e-22	4.71946e-20	0.117256	0.00351406	0.0152277	0	0.180737	0.0145532	0.101782	0.072577	0.00269679	0.0233527	m8
Stmn2	-0.442221	3.39224e-22	4.71946e-20	1.22809	1.44171	1.21395	2.06919	1.03946	1.35552	1.12788	1.50806	1.49317	1.89752	m8
Gpx3	-0.368598	9.01452e-22	1.23164e-19	0.0416207	0.831216	0.080897	0.412402	0.0726097	0.372167	0.0340118	0.816275	0.418904	0.963373	m8
Ajap1	0.092576	9.35152e-22	1.27605e-19	0.0319209	0.00535149	0	0	0.11256	0.0137731	0.00416681	0.0489973	0.0138536	0.061789	m8
Gm38112	-0.257328	2.08762e-21	2.77058e-19	0.0445446	0.264477	0.367306	0.342221	0.013973	0.537392	0.080934	0.105458	0.303705	0.395668	m8
Sema3a	0.282361	2.54335e-21	3.35037e-19	0.289777	0.137082	0.0394386	0.208516	0.516517	0.348816	0.18159	0.22809	0.530404	0.143685	m8
Cbln4	0.27674	3.70814e-21	4.84879e-19	1.05252	0.0237929	0.100061	0.141438	0.490587	0.00911516	0.361452	0.194771	0.0172062	0.0242689	m8
Nnat	-0.246036	3.72901e-21	4.8701e-19	0.0441943	0.114795	0.233744	1.4644	0.0491384	0.0149081	0.0251657	0.0418786	0.465318	0.252159	m8
Tmem56	0.296268	4.76522e-21	6.13321e-19	0.523708	0.257649	0.169097	0.240181	0.611038	0.202169	0.300856	0.562138	0.280601	0.296531	m8
Ntrk3	0.321728	6.52151e-21	8.29353e-19	0.260278	0.16401	0.644821	0.459358	0.733544	0.158917	0.153771	0.897107	0.199769	0.76832	m8
Fam81a	0.176457	6.96864e-21	8.83054e-19	0.111704	0.0432486	0.0291714	0.0344518	0.268489	0.135679	0.0406339	0.0822418	0.0504131	0.300751	m8
Ralyl	-0.305329	7.33552e-21	9.2844e-19	0.147271	0.397218	0.533147	0.515566	0.107128	0.776431	0.246981	0.198432	0.479777	0.417285	m8
Gda	-0.363159	7.94846e-21	1.00363e-18	0.323469	0.702214	0.365484	0.510984	0.182435	0.668238	0.318124	0.517541	0.979321	0.524976	m8
Gria1	0.42274	1.36239e-20	1.68044e-18	2.04896	0.981873	1.43576	1.47912	1.85332	0.704984	1.47191	1.59627	1.72037	1.43597	m8
Gabrg1	-0.0957855	1.62956e-20	2.00534e-18	0.0167764	0	0.05311	0.681106	0	0.0139433	0.0159798	0.0107927	0.0249948	0.0453668	m8
Wipf3	0.242971	5.04403e-20	6.0398e-18	0.22829	0.0994824	0.0800394	0.0628796	0.428072	0.242652	0.270624	0.250164	0.249122	0.182657	m8
Ccdc80	0.0716253	9.43028e-20	1.10925e-17	0.0196494	0	0	0	0.0825279	0.00196699	0.0467923	0.000969167	0.0107784	0.0179677	m8
Clstn2	-0.263009	1.17955e-19	1.37684e-17	0.241155	0.0374576	0.501928	0.383255	0.0666449	0.699327	0.719192	0.0379897	0.217155	0.129428	m8
Rnd2	0.264905	1.95084e-19	2.23791e-17	0.235462	0.229849	0.23907	0.283175	0.52313	0.196706	0.291462	0.369511	0.173154	0.305632	m8
Prmt8	0.182886	2.19862e-19	2.51402e-17	0.101193	0.0103614	0.0460888	0.0598937	0.291727	0.144389	0.0661971	0.271534	0.0615205	0.218388	m8
Arhgap15	0.181288	3.41576e-19	3.86841e-17	0.191231	0.0293829	0.0664707	0	0.288703	0.145185	0.152768	0.0447304	0.235028	0.101938	m8
Amn	0.23527	3.72321e-19	4.20767e-17	0.248243	0.152376	0.254852	0.121302	0.424196	0.0782063	0.164365	0.206536	0.184512	0.289944	m8
Cntnap2	-0.405134	3.86189e-19	4.35976e-17	0.820506	0.882069	1.56108	0.501556	0.718958	2.00658	1.27726	0.526573	1.63577	0.905443	m8
Ncald	-0.387121	6.5432e-19	7.25608e-17	0.215104	0.884488	0.598165	0.694867	0.366227	1.20624	0.581225	0.958487	0.799615	0.841941	m8
Orai2	0.109519	1.05084e-18	1.1486e-16	0.0566071	0.00986734	0.00689257	0.0629219	0.145389	0.0177991	0.00610377	0.038675	0.0479758	0.0759854	m8
Opcml	0.431488	1.29607e-18	1.40226e-16	1.42347	1.29039	0.975216	1.78698	1.66627	1.02472	0.897416	1.48135	1.06369	1.16983	m8
Pdyn	-0.489742	1.47225e-18	1.58483e-16	1.14282	0.498696	2.80345	0.109211	0.338134	0.371436	1.68246	0.0823508	0.686075	0.074384	m8
Bcl2l11	0.219999	1.73193e-18	1.85872e-16	0.237486	0.0495117	0.0298927	0.00735886	0.365076	0.152063	0.162793	0.246655	0.231886	0.188043	m8
Edil3	-0.323114	2.20441e-18	2.32829e-16	0.109793	0.924142	0.183662	0.0519224	0.196102	0.775808	0.105777	0.908201	0.677254	0.936386	m8
GFP	-0.431383	2.97627e-18	3.12494e-16	1.27025	0.93206	1.1048	1.06996	0.537359	0.754576	1.13022	0.634956	1.26599	0.555855	m8
Rgs5	0.0673285	4.37582e-18	4.54957e-16	0.0110002	0.0138528	0	0	0.0738538	0	0	0.0229952	0.00447288	0.00640688	m8
Fxyd7	-0.34837	5.41943e-18	5.57479e-16	0.39941	0.902947	0.601471	0.495122	0.135518	0.602694	0.207061	0.326566	0.476328	0.343392	m8
Lrrtm3	0.275464	7.25266e-18	7.40341e-16	0.327197	0.351094	0.0908952	0.162428	0.548047	0.265925	0.251488	0.544674	0.20519	0.254354	m8
Pcdh11x	0.352108	1.02145e-17	1.03449e-15	0.934712	0.40023	1.09915	0.0477347	0.867368	0.473786	0.741188	0.398526	0.389023	0.152989	m8
Gria3	0.406884	1.09168e-17	1.10066e-15	1.58767	1.13427	1.23159	0.551795	1.58294	0.957539	1.53199	1.70772	1.13928	0.742616	m8
Crip2	-0.201072	1.28707e-17	1.28035e-15	0.0837443	0.234803	0.29949	0.715216	0.0296351	0.303289	0.0802202	0.0775291	0.174737	0.107336	m8
Elmo1	-0.267418	1.30418e-17	1.2941e-15	0.201128	0.192525	0.884318	1.21359	0.163032	0.361576	0.55505	0.170671	0.194233	0.100964	m8
Asic2	0.31654	2.18496e-17	2.13429e-15	0.849198	0.443795	0.303606	0.109506	0.716635	0.168304	0.750939	0.377465	0.338592	0.259455	m8
Pcp4l1	0.356192	2.33556e-17	2.27099e-15	0.330266	0.704879	0.334683	0.153897	1.01126	0.745445	0.431577	1.1457	1.00681	1.04237	m8
Cacna2d2	-0.35427	2.50644e-17	2.42829e-15	0.672768	0.852256	0.942986	0.910298	0.553081	1.25721	0.931606	0.405066	1.1388	1.05516	m8
Npy	0.651078	3.44916e-17	3.31449e-15	2.74722	0.948839	0.826155	5.04564	2.85315	0.901244	1.23145	2.88027	3.2956	1.94226	m8
Gabra4	0.246389	3.67048e-17	3.5145e-15	0.10748	0.309544	0.00123751	0.275875	0.491658	0.550158	0.0594696	0.42381	0.0985369	0.381312	m8
Ntn1	-0.0691667	3.75248e-17	3.58978e-15	0	0.00198406	0	0.615911	0	0.00288041	0.0017256	0	0	0	m8
Crh	0.87506	8.98553e-238	7.36606e-234	0.0233269	0.00606772	0.00866449	0.00414558	0.0171224	0.907784	0.025585	0.00808064	0.165114	0.0364057	m9
Ptprt	1.17394	3.41759e-119	8.27756e-116	0.434729	0.0968339	0.06195	1.82715	0.92827	1.75068	0.0885153	0.973271	0.52959	0.250367	m9
Mgat4c	1.03473	3.88001e-101	6.77856e-98	0.110951	1.69917	0.293181	0.211602	0.422664	1.75222	0.284009	0.988706	1.15274	1.29433	m9
Kcnip4	0.498798	6.62473e-93	1.03823e-89	0.0161473	0.0940407	0.250106	0.133502	0.0423075	0.611114	0.0503666	0.0214557	0.130671	0.272244	m9
Cntnap2	1.02555	1.20266e-88	1.73199e-85	0.820506	0.882069	1.56108	0.501556	0.718958	2.00658	1.27726	0.526573	1.63577	0.905443	m9
Serpini1	1.19795	4.29438e-85	5.72065e-82	2.24063	0.942523	2.87863	0.984429	1.80877	2.88824	2.52477	0.607642	2.16652	1.05865	m9
Gxylt2	0.265959	3.06204e-84	4.02866e-81	0.0129389	0.0286813	0.0422376	0	0.00352833	0.290128	0.0124459	0.00170952	0.0998965	0.0160829	m9
Lrp1b	0.488063	7.55467e-77	8.30001e-74	0.0801647	0.0314942	0.0433804	0.0231432	0.0792035	0.615293	0.0245936	0.0523526	0.216995	0.593747	m9
Brinp3	0.730333	8.95376e-77	9.73676e-74	0.256057	0.0159784	0.309315	0.427466	0.140011	0.993643	0.595609	0.0208079	0.498308	0.106241	m9
Erbb4	0.600891	3.44915e-72	3.46769e-69	0.04665	0.0329208	0.0603728	0.0548849	0.388918	0.833923	0.059086	0.0841612	0.380864	0.989433	m9
Cdh2	0.665664	5.56695e-72	5.54457e-69	0.341699	0.304254	0.287363	0.077234	0.172211	0.951913	0.443395	0.34759	0.406044	0.19645	m9
B3gat2	0.502667	3.33317e-71	3.22923e-68	0.00649884	0.455616	0.133854	0	0.00941624	0.643936	0.0166926	0.159918	0.273016	0.21641	m9
Npy	-1.51771	1.20773e-68	1.0637e-65	2.74722	0.948839	0.826155	5.04564	2.85315	0.901244	1.23145	2.88027	3.2956	1.94226	m9
Crhbp	-0.916408	1.26078e-68	1.10132e-65	1.33076	0.124262	0.717408	2.41798	1.34239	0.0716307	0.939788	0.344453	1.19532	0.479989	m9
Lrrtm1	0.498713	1.11608e-66	9.29225e-64	0.111323	0.247139	0.199818	0.0147991	0.0874965	0.64337	0.184471	0.061127	0.171617	0.224118	m9
Npas1	0.628973	5.22026e-66	4.2794e-63	0.20187	0.591515	0.392302	0.00399197	0.0265604	0.918955	0.292509	0.11568	0.714832	0.270579	m9
Lrrc4c	0.300161	9.39982e-65	7.36573e-62	0.0112084	0.0508992	0	0.00617117	0.0496909	0.352771	0.0096065	0.10678	0.0999343	0.139202	m9
Gria1	-0.853187	2.05752e-63	1.56621e-60	2.04896	0.981873	1.43576	1.47912	1.85332	0.704984	1.47191	1.59627	1.72037	1.43597	m9
Kcnip2	0.433172	5.5895e-59	3.677e-56	0.0909323	0.0592448	0.0687556	0.0359412	0.203465	0.559485	0.13014	0.0613887	0.160985	0.325963	m9
Cd47	0.792879	1.32032e-57	8.18061e-55	0.863979	1.3977	1.36803	1.53806	1.01846	2.03583	1.20256	0.697001	1.47263	1.62818	m9
Calb1	-0.959837	2.80284e-56	1.70685e-53	1.62831	1.29034	0.805184	0.189556	2.43973	0.277961	0.274481	1.93933	1.64239	0.93086	m9
Rxfp1	0.145896	3.1453e-56	1.90451e-53	0.00393128	0.00198499	0	0	0	0.151415	0	0.00576064	0	0.038001	m9
Egln3	0.327104	2.88293e-55	1.66975e-52	0.0132293	0.0777635	0.0201403	0	0.0447747	0.399697	0.0790702	0.0184299	0.328505	0.0714315	m9
Slc24a2	0.777842	4.92484e-53	2.6242e-50	1.64371	1.79684	1.92105	0.441039	1.51475	2.31678	1.7403	1.50273	1.81084	1.47913	m9
Chodl	-0.170881	2.03102e-52	1.07152e-49	0	0.00355665	0	1.52016	0	0	0.00233183	0	0	0.0118745	m9
Hlf	0.703628	4.53089e-52	2.34396e-49	0.664688	0.583305	0.148328	0	0.743973	1.12008	0.612481	0.395907	0.335118	0.264249	m9
Vgf	-0.953404	8.72423e-52	4.4915e-49	1.63449	0.817712	1.11593	1.86986	1.40411	0.397231	1.17844	1.36309	1.63522	1.13685	m9
Spon1	0.604281	1.34964e-50	6.75264e-48	0.060751	0.660425	0.0389692	0.00671931	0.0368469	0.943725	0.012262	1.38101	0.507186	0.350834	m9
Tac2	0.284512	5.75785e-49	2.73935e-46	0	0.0111501	0	0	0.00513658	0.288114	0.0029772	0	0.00770263	0.00544774	m9
Vstm2l	0.553061	2.509e-48	1.1779e-45	0.373818	0.36088	0.222159	0.129407	0.35472	0.895223	0.494634	0.327572	0.49928	0.316994	m9
Gabra1	0.744874	3.69962e-48	1.7217e-45	0.254855	0.53609	0.241925	0.141402	0.642699	1.35832	0.797181	0.550511	0.877553	1.47879	m9
Myo1b	0.326578	1.98973e-47	8.98498e-45	0.0663992	0.101741	0.156375	0.00900715	0.0485065	0.418689	0.096441	0.0138232	0.124378	0.212329	m9
St6galnac5	0.507371	1.78814e-46	7.84204e-44	0.0603804	0.165064	0.0179441	0.0647687	0.21723	0.805509	0.0329629	0.657234	0.660214	0.807442	m9
Sgpp2	0.145891	6.59536e-46	2.82276e-43	0.0084916	0.00616115	0	0.0109452	0.00572082	0.160539	0.00758516	0.00371236	0.0118515	0.0773649	m9
Pcp4	-0.886041	9.27939e-46	3.95562e-43	0.293241	1.06449	1.08515	3.14818	0.278439	0.104584	0.392291	1.83895	0.227322	0.587562	m9
Col25a1	-0.453747	4.4422e-45	1.84924e-42	0.589075	0.0131389	0.0912424	2.16661	0.68192	0.0100632	0.310451	0.188383	0.0563147	0.0771512	m9
Satb1	0.687358	9.74768e-45	3.98011e-42	1.16041	1.99607	1.88643	0.746973	1.02881	2.18144	1.46522	1.51634	1.84592	1.80059	m9
Clstn2	0.43997	6.29931e-43	2.41481e-40	0.241155	0.0374576	0.501928	0.383255	0.0666449	0.699327	0.719192	0.0379897	0.217155	0.129428	m9
Maf	-0.697392	6.2456e-41	2.22607e-38	2.10955	0.634233	1.54492	0.648087	1.32092	0.37114	1.67457	0.755731	0.63334	0.295437	m9
Cdh13	0.742168	1.07016e-40	3.77641e-38	1.20024	0.913869	1.11332	1.05947	0.708404	1.62707	1.00971	0.61756	0.933561	0.408021	m9
Nos1	-0.341382	2.27942e-40	7.96451e-38	0.237113	0.0197248	0.0370926	2.70753	0.285728	0.0806962	0.0467152	0.105451	0.266533	0.0928183	m9
Gpr158	0.459305	4.16321e-40	1.43121e-37	0.290466	0.353871	0.409216	0.39986	0.2166	0.774521	0.335711	0.27482	0.274851	0.281552	m9
Grin2b	0.630815	5.53667e-39	1.83243e-36	1.48079	1.49912	1.46408	1.3764	1.57486	2.17262	1.61179	1.49289	1.87901	1.49734	m9
Reps2	0.589085	5.17969e-38	1.64776e-35	0.635023	0.62965	0.642755	0.549495	0.728014	1.30324	0.714645	0.929041	0.868436	0.730343	m9
Gabrg3	0.388396	6.55806e-38	2.06773e-35	0.132074	0.207732	0.109539	0.0273464	0.407207	0.580099	0.0805233	0.177698	0.245543	0.337665	m9
Fat1	0.24932	9.03657e-38	2.84079e-35	0.0461281	0.0569727	0.104163	0.00832264	0.0126955	0.324834	0.0875755	0.0674748	0.234756	0.0615418	m9
Pcdh20	0.120214	2.25122e-37	6.87429e-35	0	0.00554604	0.0262183	0	0.00271842	0.135593	0.00181988	0.0162638	0.0238248	0.0620181	m9
Galntl6	0.437563	9.75118e-37	2.91905e-34	0.150686	0.321354	0.565399	0.010347	0.252884	0.742128	0.357488	0.311746	0.454862	0.316318	m9
C1ql3	0.0893834	8.0521e-36	2.35099e-33	0.00283429	0	0	0	0	0.0924955	0.00130458	0	0.00534475	0.0185257	m9
Pantr1	0.544135	8.92081e-36	2.59044e-33	0.482296	0.538302	1.00156	0.230163	0.189944	1.07795	0.87975	0.435593	0.686681	0.360074	m9
Pde1a	-0.555009	7.64444e-35	2.12707e-32	1.24531	0.386631	1.25784	1.75257	0.36707	0.159826	0.61046	0.133163	0.518035	0.162438	m9
Sez6l	0.42849	1.0762e-34	2.97897e-32	0.13017	0.440107	0.246566	0.0508411	0.243911	0.704935	0.277268	0.273656	0.432477	0.393005	m9
Lypd6	0.523096	1.41568e-34	3.88837e-32	0.119818	1.1575	0.377001	0.432712	0.107326	1.04656	0.21759	0.344112	1.05246	0.902624	m9
Gpm6a	0.512667	1.43521e-34	3.93188e-32	2.37535	2.31668	2.26048	2.0174	2.01308	2.72323	2.26798	1.82498	2.51294	2.30614	m9
Ralyl	0.438342	1.90878e-34	5.20253e-32	0.147271	0.397218	0.533147	0.515566	0.107128	0.776431	0.246981	0.198432	0.479777	0.417285	m9
Csmd1	0.385672	1.96025e-34	5.32918e-32	0.15261	0.270144	0.195813	0.0839166	0.164959	0.625113	0.16434	0.1457	0.482456	0.495029	m9
Stk32c	0.371093	8.63774e-34	2.28834e-31	0.0619031	0.340338	0.116344	0.23485	0.104057	0.592682	0.13752	0.271727	0.298339	0.429226	m9
Flrt2	0.448221	1.47801e-33	3.86059e-31	0.337572	0.495645	0.231869	0.170936	0.205596	0.782304	0.279194	0.438373	0.507499	0.340055	m9
Slc16a2	0.131522	2.35075e-33	6.05119e-31	0.00643311	0.015741	0	0.0108436	0.0272979	0.149759	0.00239736	0.0101892	0.0555832	0.0356459	m9
Mt3	-0.608634	5.38762e-33	1.3638e-30	2.14372	1.97257	1.88046	2.33267	2.19003	1.42772	2.08603	2.06429	1.85582	1.80159	m9
Sema3c	0.217291	1.62694e-32	4.07003e-30	0.00736318	0.0613549	0.274105	0.0078176	0	0.269582	0.010881	0.0117506	0.0554345	0.0419097	m9
Dpp10	-0.496056	7.72721e-32	1.83814e-29	1.09584	0.643948	0.545651	0.552288	0.764695	0.121376	0.716124	0.77442	0.168092	0.295829	m9
Ptprd	-0.421685	8.58841e-32	2.02942e-29	1.06445	0.0508994	0.49154	1.00457	0.585623	0.0710045	0.656944	0.242645	0.215706	0.121831	m9
4930426D05Rik	0.175608	9.85577e-31	2.25393e-28	0.0417436	0.0166593	0.190962	0	0.00806882	0.227333	0.0982691	0	0.0778052	0.0320239	m9
Ncald	0.546229	3.33724e-30	7.48567e-28	0.215104	0.884488	0.598165	0.694867	0.366227	1.20624	0.581225	0.958487	0.799615	0.841941	m9
Pcdh10	0.576093	3.73545e-30	8.34564e-28	0.737199	0.852029	0.530629	1.07961	0.793417	1.31059	0.765033	0.367983	0.850999	0.633551	m9
Sertm1	0.320199	5.99009e-30	1.32716e-27	0.0951211	0.196157	0.0499318	0.00193716	0.0655334	0.457869	0.296734	0.0340813	0.345551	0.153985	m9
BC030499	0.113587	7.57718e-30	1.66839e-27	0.0174236	0.0118319	0.0110735	0.0283524	0.0169675	0.127236	0.0123199	0.00373937	0.0113212	0.00981222	m9
Ndnf	0.167133	7.59973e-30	1.6699e-27	0.00300702	0.0119315	0.0231691	0.0247024	0.00481262	0.184634	0.0453166	0.0208236	0.0224103	0.00133672	m9
Ptchd4	0.436861	4.67722e-29	9.90956e-27	0.365361	0.541971	0.209186	0.0795537	0.379134	0.827284	0.299178	0.380418	0.785295	0.473715	m9
Camk2d	0.471492	3.16546e-28	6.41337e-26	0.351834	0.666979	0.273106	0.560763	0.594702	0.970463	0.380278	0.537821	0.43592	0.68933	m9
Sox6	-0.47114	3.62061e-28	7.30773e-26	0.661107	0.964154	0.650185	1.04098	0.69316	0.209912	0.569032	0.606459	0.376838	0.567558	m9
Gm38112	0.32425	7.67673e-28	1.51783e-25	0.0445446	0.264477	0.367306	0.342221	0.013973	0.537392	0.080934	0.105458	0.303705	0.395668	m9
Basp1	0.541942	3.64903e-27	6.95665e-25	1.22855	1.65477	1.42885	1.55699	1.32563	1.94147	1.35633	1.36904	1.33413	1.34149	m9
Zbtb20	-0.420935	6.35771e-27	1.20131e-24	1.20708	0.0777216	0.130897	1.26978	0.904182	0.0720412	0.339397	0.253549	0.0975045	0.156672	m9
Enho	0.286344	1.03305e-26	1.91798e-24	0.0978559	0.200378	0.0970677	0.235747	0.136107	0.456695	0.122088	0.153796	0.195821	0.294291	m9
Doc2b	0.186555	1.24579e-26	2.29696e-24	0.0435237	0.0425384	0.0326119	0.0157863	0.116199	0.238921	0.0441271	0.0418639	0.0666426	0.0680013	m9
Osbpl8	0.380328	6.58081e-26	1.16112e-23	0.202007	0.37094	0.387527	0.228874	0.35575	0.73413	0.391099	0.376725	0.38353	0.487767	m9
Kcnc2	0.536849	7.69285e-26	1.34618e-23	0.895613	0.942033	1.03858	1.12186	1.0981	1.64346	0.807175	0.998812	1.44005	1.61723	m9
Thsd7a	-0.446156	7.90565e-26	1.37664e-23	1.53702	0.25354	0.208493	0.163575	1.39891	0.132799	0.590232	0.627767	0.237467	0.193589	m9
Ptgs2	0.0577537	1.41647e-25	2.43867e-23	0	0.00184586	0	0	0	0.0586945	0.000249581	0	0.00637164	0	m9
B230334C09Rik	0.448035	5.05046e-25	8.48939e-23	0.458723	0.765544	0.669165	0.530497	0.494051	1.00906	0.558771	0.542159	0.532271	0.498058	m9
Enc1	0.327642	9.91336e-25	1.64048e-22	0.17928	0.23132	0.161702	0.189315	0.194355	0.548031	0.181503	0.21355	0.404403	0.22807	m9
Camk2n1	-0.502094	1.33926e-24	2.18904e-22	2.83942	2.60179	2.28358	1.53775	3.03028	1.94185	2.51778	2.90833	2.45288	1.82374	m9
Celf2	0.465846	1.45081e-24	2.36411e-22	1.66289	1.48358	1.48919	1.21998	1.4102	1.99099	1.62482	1.47252	1.71188	1.65123	m9
Man1a	-0.321792	3.48322e-24	5.5404e-22	0.68238	0.0264981	0.320485	1.34436	0.195888	0.0610544	0.444464	0.132412	0.275548	0.0235799	m9
Cort	-0.59265	3.9193e-24	6.16958e-22	0.249287	0.187679	0.0735317	1.21012	1.32382	0.131289	0.126386	1.01406	1.06884	1.26173	m9
Neto2	0.496432	7.66338e-24	1.18532e-21	1.11474	1.02118	0.948879	0.26767	0.875535	1.36959	1.20378	0.565054	1.33265	0.528934	m9
Camkv	0.372764	8.87749e-24	1.36322e-21	0.291121	0.377431	0.247905	0.0961446	0.360643	0.69381	0.204821	0.418555	0.406422	0.486362	m9
Sfrp1	-0.136937	9.30318e-24	1.42653e-21	0.0231689	0.000299796	0.00319649	1.21909	0.00317234	0.0100753	0.0350678	0.0203302	0.0187889	0	m9
Plcb1	0.436491	1.05784e-23	1.6151e-21	0.598337	0.385735	0.406999	1.05626	0.529285	1.07091	0.595889	0.284236	0.946683	0.906367	m9
Epha4	0.364651	1.39066e-23	2.10515e-21	0.380803	0.0916363	0.170275	0.439247	0.377397	0.633521	0.336557	0.166663	0.325044	0.132208	m9
Chl1	-0.500254	1.61956e-23	2.43436e-21	1.71841	0.865126	1.12942	0.801029	1.20632	0.602603	1.02648	1.03047	1.47309	0.67536	m9
Nnat	-0.284069	1.86183e-23	2.79064e-21	0.0441943	0.114795	0.233744	1.4644	0.0491384	0.0149081	0.0251657	0.0418786	0.465318	0.252159	m9
B3galt1	0.202433	2.91312e-23	4.29988e-21	0.0905315	0.0609636	0.0426769	0.0255278	0.0878381	0.288682	0.0687674	0.0831371	0.122146	0.194657	m9
Ube2d1	0.333937	5.98637e-23	8.64455e-21	0.297574	0.277209	0.325673	0.262331	0.276545	0.652531	0.390146	0.277613	0.35788	0.402369	m9
St8sia4	0.291366	7.98548e-23	1.14537e-20	0.0798955	0.201502	0.00189764	0.495702	0.17647	0.492899	0.0375024	0.378135	0.126204	0.316485	m9
Prdm8	0.0609997	1.37833e-22	1.95071e-20	0	0	0	0	0.00423418	0.0634538	0	0	0.00464423	0.0132083	m9
1700020I14Rik	0.473994	1.60134e-22	2.26332e-20	1.37902	1.54523	1.41436	0.599746	1.56988	1.90337	1.58036	1.32142	1.80367	1.65074	m9
Gabra4	0.311388	2.20581e-22	3.09715e-20	0.10748	0.309544	0.00123751	0.275875	0.491658	0.550158	0.0594696	0.42381	0.0985369	0.381312	m9
